# Supplementary material for: A high-resolution atlas of the brain predicts lineage and birth order underlying neuronal identity
Source: Cell Genom. 2025 Dec 19;6(3):101103. doi: 10.1016/j.xgen.2025.101103 (PMC7618732; doi:10.1016/j.xgen.2025.101103)
Supplement: Table S1. Summary statistics of sequencing and alignment for data generated here (GEO: GSE296540), related to Figure 1 and STAR Methods [file mmc2.xlsx]

## Sheet: Sheet5
Features	brain_fem_rep1	brain_fem_rep2	brain_male_rep1	brain_male_rep2
Number of mapped reads	211352531	338800920	350231818	342705042
Number of noisy CB reads	5393429	8492643	9176782	9240084
Number of noisy UMI reads	20113	31323	32183	31374
Number of reads with Ns	0	0	0	0
Number of reads with valid cell barcode (no Ns)	313508349	484216946	502112674	489478201
Number of used reads	308094807	475692980	492903709	480206743
Percent mapped (of all reads)	67.42	69.97	69.75	70.01
Percent mapped (of used reads)	68.6	71.22	71.05	71.37
Total number of observed cell barcodes	3249019	3700281	4028830	4043470
Total number of processed reads	313508349	484216946	502112674	489478201
Number of barcodes (final whitelist)	737000	737000	737000	737000
Number of barcodes with quantification (final whitelist)	706237	663794	680421	692927
Reads in cells (CB with UMI>200)	281441506	451435292	474874813	462296406
Percent reads in cells (CB with UMI>200)	89.7716	93.23	94.5753	94.4468
Deduplication rate (CB with UMI>200)	0.589735	0.685247	0.645884	0.65693
Mapping rate (CB with UMI>200)	0.659591	0.688973	0.674368	0.680746
Mean number of detected genes per cell (CB with UMI>200)	688.989	625.79	664.872	649.643
Mean UMI count per cell (CB with UMI>200)	1413.95	1336.54	1420.23	1352.43
