# Supplementary material for: A high-resolution atlas of the brain predicts lineage and birth order underlying neuronal identity
Source: Cell Genom. 2025 Dec 19;6(3):101103. doi: 10.1016/j.xgen.2025.101103 (PMC7618732; doi:10.1016/j.xgen.2025.101103)
Supplement: Table S2. Significantly enriched genes across each of 246 central brain neuronal types, related to Figure 1 and STAR Methods [file mmc3.csv]

p_val	avg_log2FC	pct.1	pct.2	p_val_adj	cluster	gene
0	1.628579120545532	0.534	0.139	0	Achl_000	Hsp67Bc
0	1.3081895879852552	0.616	0.195	0	Achl_000	bi
0	1.26244052377615	0.375	0.067	0	Achl_000	TfAP-2
0	1.241167509253342	0.926	0.678	0	Achl_000	heph
0	1.2278726888271954	0.342	0.026	0	Achl_000	Fer2
0	1.1470065357873915	0.266	0.066	0	Achl_000	disco
0	1.1265689709846565	0.265	0.061	0	Achl_000	disco-r
0	1.123287203987431	0.85	0.613	0	Achl_000	hth
0	0.9446903802565528	0.148	0.023	0	Achl_000	Dbx
0	0.9302398472071828	0.928	0.717	0	Achl_000	Ddc
0	0.9103413249467678	0.398	0.178	0	Achl_000	nvy
0	0.8679334508354982	0.449	0.223	0	Achl_000	CG14024
0	0.8501431237722277	0.879	0.68	0	Achl_000	jeb
0	0.8305151822405782	0.304	0.118	0	Achl_000	twz
0	0.8176929246925648	0.929	0.67	0	Achl_000	rad
0	0.7862835475496048	0.948	0.75	0	Achl_000	CG31221
0	0.7343121354937048	0.233	0.071	0	Achl_000	Sesn
0	0.6935479888507632	0.152	0.029	0	Achl_000	tsh
0	0.6867084667791297	0.587	0.262	0	Achl_000	Lim1
0	0.600036725390706	0.934	0.833	0	Achl_000	CG2269
1.108959791237811e-292	0.6088660195310696	0.586	0.341	1.8675991844235976e-291	Achl_000	spab
3.342681009400687e-292	0.6989671453585848	0.734	0.506	5.6294090879316974e-291	Achl_000	CG14762
1.3036344074399896e-269	0.5849619832206479	0.997	0.976	2.195450705569686e-265	Achl_000	IA-2
4.5827987142615025e-254	0.47089693543811073	0.999	0.999	7.717891314687797e-250	Achl_000	lncRNA:noe
5.952817853348933e-245	0.827477856776552	0.402	0.207	1.0025140546824937e-240	Achl_000	RhoGAP102A
2.4946378782232063e-238	0.7993176902303083	0.768	0.608	4.201219650715702e-234	Achl_000	CG42541
4.1040260808018404e-237	0.6459106999491899	0.666	0.452	6.91159032267838e-233	Achl_000	ChT
2.2944237385451323e-214	0.5852474041226374	0.768	0.573	3.864039018083859e-210	Achl_000	Ca-alpha1T
1.1479367787992254e-205	0.8106404147765394	0.508	0.332	1.9332403291757753e-201	Achl_000	CG18467
2.744282735209469e-184	0.5906319909305697	0.588	0.392	4.621646554366267e-180	Achl_000	ChAT
3.921964921825984e-178	0.5171119048256703	0.768	0.602	6.604981124847139e-174	Achl_000	Fife
9.277098804909583e-170	0.6704962692754513	0.52	0.347	1.562356209734823e-165	Achl_000	CG33143
2.210599463258237e-162	0.4774861005934947	0.798	0.746	3.722870556073197e-158	Achl_000	TM4SF
1.975642582807083e-158	0.4927877607686266	0.764	0.628	3.327179673705409e-154	Achl_000	Pde6
7.681165585642168e-156	0.5633401255422072	0.445	0.281	1.2935850962779974e-151	Achl_000	Rab27
1.3791426612049444e-155	0.6487208679021317	0.463	0.304	2.3226141557352468e-151	Achl_000	prim
1.1902336136565334e-151	0.6239886442517267	0.346	0.2	2.004472428758968e-147	Achl_000	CG12502
4.6533295153379384e-150	0.45165292438424487	0.21	0.094	7.8366722367806214e-146	Achl_000	CG34219
3.833173604135191e-149	0.737139900547694	0.32	0.174	6.455447666724074e-145	Achl_000	CG31997
6.73221964970014e-146	0.5591460079891584	0.639	0.492	1.1337731112060008e-141	Achl_000	dpr9
1.2857037832372014e-142	0.5040068874235004	0.472	0.296	2.1652537413497707e-138	Achl_000	bma
2.0593695638677563e-141	0.4236515311641713	0.854	0.798	3.468184282509688e-137	Achl_000	Rm62
1.987574558645914e-139	0.5458842437458706	0.931	0.89	3.3472743142155846e-135	Achl_000	lncRNA:CR31451
8.049300846306007e-133	0.4108570912865552	0.702	0.518	1.355582755526395e-128	Achl_000	VAChT
5.644824645213447e-132	0.3960010792271565	0.838	0.737	9.506449185003968e-128	Achl_000	Ptp99A
3.4668520659849745e-131	0.5206503068905649	0.238	0.121	5.8385255643252965e-127	Achl_000	CG4199
4.2109664192431685e-118	0.43455554121640994	0.758	0.652	7.09168854664742e-114	Achl_000	Pde9
5.0534643227835847e-116	0.335860768783733	0.118	0.044	8.510539265999834e-112	Achl_000	Wnt4
5.933294723317802e-113	0.5961558028304459	0.414	0.273	9.992261643539508e-109	Achl_000	Fas3
1.51851034720082e-111	0.3685753961325333	0.815	0.75	2.557323275720901e-107	Achl_000	CG16779
1.1077195769734868e-106	0.499530651342071	0.428	0.294	1.865510539581049e-102	Achl_000	CG1275
2.0208386826530406e-101	0.5510203913251384	0.545	0.417	3.4032944254559856e-97	Achl_000	beat-VII
1.0805072068177444e-100	0.4697145889376349	0.643	0.554	1.819682187001763e-96	Achl_000	CG43324
6.163519806949429e-100	0.2698984683110055	0.996	0.985	1.0379983706883536e-95	Achl_000	lncRNA:Hsromega
8.623525092632817e-98	0.39259511509350187	0.783	0.669	1.4522878608502926e-93	Achl_000	hdc
2.1452615584653767e-97	0.5352256065098973	0.436	0.314	3.6128349906115406e-93	Achl_000	CG13995
5.53464631402211e-94	0.3756590281650448	0.143	0.065	9.320897857444638e-90	Achl_000	Dh44-R2
7.980211310054356e-93	0.4487198245075623	0.217	0.118	1.3439473867262543e-88	Achl_000	CG14082
1.2321871363650435e-89	0.35026629165876955	0.479	0.338	2.07512635635237e-85	Achl_000	beat-IIIc
6.832066800070009e-89	0.386208207271261	0.804	0.75	1.1505883697997899e-84	Achl_000	Act5C
3.3912210999398188e-87	0.440837487341075	0.427	0.305	5.7111554544086506e-83	Achl_000	CG9368
2.2029125003879608e-86	0.3244376613811113	0.62	0.492	3.7099249419033647e-82	Achl_000	Cbp53E
9.472459711067351e-85	0.45112383644891874	0.545	0.428	1.5952569399408523e-80	Achl_000	Tsp66E
7.568782163452237e-84	0.3786237384136357	0.725	0.681	1.2746586041469912e-79	Achl_000	CanB
9.360283058263054e-84	0.49949120565318306	0.441	0.333	1.576365269842081e-79	Achl_000	CG11099
2.1057899406017483e-83	0.44902670423918	0.497	0.37	3.5463608389674045e-79	Achl_000	CG3009
2.8209281497017453e-83	0.40928609734587473	0.74	0.678	4.7507250969127093e-79	Achl_000	Pdcd4
4.490414350556728e-83	0.48633618769961706	0.495	0.372	7.562306807772587e-79	Achl_000	mGluR
1.1190788374693283e-82	0.365863728795725	0.247	0.143	1.884640670182096e-78	Achl_000	robo2
2.6954603982642846e-82	0.39673649632235986	0.643	0.543	4.539424856716883e-78	Achl_000	CG2993
2.272285714616629e-81	0.3373810005405251	0.69	0.544	3.826756371985866e-77	Achl_000	dati
7.542571793427738e-79	0.5037947912396921	0.439	0.333	1.2702445157311651e-74	Achl_000	CG15772
2.6358618328630715e-69	0.4494669790175445	0.392	0.284	4.4390549127246984e-65	Achl_000	lncRNA:CR45939
2.317047718881099e-68	0.3147759208318037	0.51	0.383	3.9021400633676594e-64	Achl_000	beat-Ib
6.869524507580734e-67	0.6476768582677392	0.41	0.318	1.1568966223216713e-62	Achl_000	CG46301
2.3433984321178954e-66	0.31894044638412256	0.7	0.607	3.946517299529748e-62	Achl_000	Ace
7.62471171186594e-64	0.28994613529168456	0.68	0.555	1.284077699395343e-59	Achl_000	Con
1.488890081115653e-62	0.49079011808694406	0.485	0.406	2.507439785606871e-58	Achl_000	ssx
9.679233399313789e-62	0.27266246616617495	0.774	0.729	1.6300796967784352e-57	Achl_000	Sdc
9.907251911871236e-62	0.3518596210569913	0.199	0.118	1.6684802944782348e-57	Achl_000	CG5079
1.063617584041533e-61	0.40270085667235334	0.304	0.211	1.7912383732843456e-57	Achl_000	Chd64
4.745584815922132e-61	0.4061117728546894	0.339	0.237	7.992039388494462e-57	Achl_000	CG13954
8.082208790319144e-57	0.40875999552783626	0.426	0.338	1.361124782377647e-52	Achl_000	mbf1
1.2549325635721473e-56	0.3534606145022754	0.639	0.563	2.1134319303118532e-52	Achl_000	brat
1.871158590285191e-56	0.3534529901580771	0.197	0.12	3.1512181818992903e-52	Achl_000	CG5071
5.3231957414529405e-56	0.4055328906048268	0.477	0.392	8.964793948180899e-52	Achl_000	Rlip
1.2663197322366463e-55	0.4125678008521136	0.576	0.495	2.1326090610597364e-51	Achl_000	NFAT
6.996248565514026e-54	0.2943317740829676	0.518	0.409	1.1782382209182171e-49	Achl_000	dpr13
8.543791507866356e-54	0.3882877302136676	0.458	0.374	1.438859927839773e-49	Achl_000	NUCB1
4.0535896627503354e-51	0.3753037237937928	0.398	0.31	6.826650351037839e-47	Achl_000	Kank
1.2836434977756598e-50	0.35632575631712515	0.53	0.454	2.1617840146039886e-46	Achl_000	VhaAC45
1.5023932732491764e-50	0.29767254887342787	0.109	0.057	2.530180511478938e-46	Achl_000	tio
4.6300406502904305e-50	0.2897290352360251	0.719	0.676	7.797451459154114e-46	Achl_000	CG30172
2.9507155962501327e-49	0.32459464692924067	0.336	0.247	4.969300135644849e-45	Achl_000	DIP-gamma
7.540886631300731e-48	0.3798113660880551	0.384	0.308	1.2699607175773559e-43	Achl_000	CG5532
1.4175873244191476e-47	0.3922482635064857	0.488	0.419	2.3873588130542864e-43	Achl_000	Adk2
2.336209939542116e-47	0.35494639868850064	0.23	0.153	3.934411159182878e-43	Achl_000	SPR
7.750064753554268e-47	0.25582561365734224	0.42	0.321	1.3051884051460743e-42	Achl_000	Sytbeta
2.3191975673372483e-46	0.2670315111050534	0.127	0.072	3.9057606231526584e-42	Achl_000	CG12730
2.7934476836482563e-46	0.3937420432200328	0.32	0.242	4.7044452440320287e-42	Achl_000	CG12237
1.2648394062287136e-44	0.2562393468055296	0.271	0.187	2.1301160440297766e-40	Achl_000	Rgk2
2.060931885395887e-44	0.3807988216885216	0.401	0.313	3.4708153881952123e-40	Achl_000	beat-IIa
4.2203916309741084e-43	0.372073563705831	0.217	0.147	7.107561545723496e-39	Achl_000	CG13300
8.056316932252292e-43	0.37922588107557353	0.337	0.259	1.3567643345606088e-38	Achl_000	CG13375
2.2591960460545476e-42	0.34727424807180673	0.537	0.476	3.804712061160463e-38	Achl_000	ringer
1.189244353141948e-40	0.3448096528031108	0.37	0.292	2.0028064151263547e-36	Achl_000	elB
6.996937063319433e-39	0.2847791526869754	0.609	0.552	1.1783541708336255e-34	Achl_000	SF2
1.9902445654282182e-38	0.3441424001474621	0.299	0.23	3.351770872637662e-34	Achl_000	jagn
2.651678027709328e-38	0.35932206203839845	0.158	0.1	4.46569096646528e-34	Achl_000	NLaz
1.6576584779934134e-37	0.2687592361677718	0.117	0.069	2.7916626427887075e-33	Achl_000	skl
3.334318844975897e-36	0.3323904783815004	0.354	0.278	5.615326366823909e-32	Achl_000	smal
3.982906467148647e-36	0.3203828888603055	0.184	0.125	6.707612781325036e-32	Achl_000	vari
2.1001454144344005e-35	0.3125344084452002	0.668	0.637	3.5368548924489742e-31	Achl_000	HmgZ
1.9583546198422444e-34	0.28591340903295137	0.385	0.313	3.2980650152763235e-30	Achl_000	CG12194
2.6153960789541694e-33	0.282045308664912	0.119	0.072	4.4045885365667164e-29	Achl_000	CG34347
4.8898414834159575e-33	0.3740210739918437	0.39	0.317	8.234982042220813e-29	Achl_000	NetB
8.481494324631629e-33	0.276644539301095	0.189	0.132	1.4283684592112127e-28	Achl_000	CG12402
1.2633889133519722e-32	0.3350151694990551	0.335	0.272	2.127673268976056e-28	Achl_000	CG13108
3.924004832397181e-32	0.3102848194277156	0.242	0.181	6.608416538240092e-28	Achl_000	scf
5.194686448861116e-32	0.2933501804387091	0.559	0.509	8.748371448527005e-28	Achl_000	Tsp97E
9.4341623446627e-30	0.303824383571611	0.459	0.408	1.5888072804646456e-25	Achl_000	Ras85D
1.1052078971896295e-29	0.25403568021020106	0.674	0.64	1.8612806196570552e-25	Achl_000	dpr7
2.3307510287627135e-29	0.3021264105173199	0.337	0.278	3.9252178075392857e-25	Achl_000	CG15651
1.449214080163809e-28	0.30903123280389866	0.263	0.205	2.4406214324038704e-24	Achl_000	CG7414
1.4550008671973623e-28	0.2519467829318889	0.62	0.578	2.4503669604470782e-24	Achl_000	chic
7.411106378765869e-28	0.27786490019555055	0.186	0.133	1.2481044252479599e-23	Achl_000	dome
1.1865619331529495e-26	0.2853475883762757	0.362	0.304	1.9982889516228824e-22	Achl_000	Cyt-b5
2.602458650679664e-26	0.333257230985597	0.286	0.23	4.382800613609622e-22	Achl_000	CG1927
1.1818114191841098e-25	0.2870762310144923	0.438	0.39	1.9902886110479594e-21	Achl_000	CG42361
2.10187995634433e-25	0.26717118321100486	0.523	0.483	3.539776034479486e-21	Achl_000	dpr19
4.602161043604263e-25	0.26669453842194946	0.421	0.371	7.750499413533941e-21	Achl_000	CanB2
6.041266743316688e-25	0.26675362862900587	0.324	0.269	1.0174097322419636e-20	Achl_000	CG32485
1.449496755916697e-24	0.2774469181975052	0.417	0.364	2.4410974866393095e-20	Achl_000	CG3257
1.8679021330059573e-24	0.3211147953216553	0.526	0.461	3.1457339821953325e-20	Achl_000	rdgA
3.709517119810404e-24	0.27575130297644523	0.266	0.212	6.247197781472701e-20	Achl_000	CG8613
4.3954875975870805e-24	0.2584582319760871	0.291	0.23	7.402440663096404e-20	Achl_000	Epac
1.1186788873619767e-23	0.2522220444653851	0.291	0.235	1.8839671142063048e-19	Achl_000	CG8248
1.66102810701103e-23	0.269258054624796	0.486	0.442	2.797337435017276e-19	Achl_000	arm
2.901201464787972e-23	0.36518402586626153	0.225	0.172	4.885913386849424e-19	Achl_000	Mitf
1.0379745432360024e-22	0.28411057123066685	0.246	0.191	1.748052928263752e-18	Achl_000	robo3
3.5081455543937335e-22	0.2605999844118527	0.223	0.171	5.908067928154486e-18	Achl_000	dpr2
5.146769914831676e-22	0.28601783982617457	0.403	0.356	8.667675213568027e-18	Achl_000	OtopLc
4.438704282196222e-20	0.27220907530270555	0.615	0.589	7.475221881646659e-16	Achl_000	lncRNA:CR34335
4.9644252203939047e-20	0.2958119201725927	0.138	0.098	8.360588513665376e-16	Achl_000	tyn
9.62791253882956e-20	0.26066152841064627	0.279	0.232	1.6214367506642865e-15	Achl_000	CG11658
1.1158004988113758e-19	0.26902087199754887	0.386	0.34	1.8791196200482378e-15	Achl_000	CG5174
1.8710964122427016e-19	0.26305161516093367	0.542	0.51	3.1511134678579336e-15	Achl_000	rdgB
3.910283755824755e-18	0.29270859149594064	0.412	0.37	6.585308873184473e-14	Achl_000	d4
2.796997728830225e-17	0.25092490761553243	0.456	0.423	4.710423875122982e-13	Achl_000	Aps
2.3496449288706023e-16	0.25259758011255107	0.372	0.331	3.957037024710981e-12	Achl_000	Alg-2
9.679670154147917e-16	0.27227089739768817	0.125	0.091	1.6301532506600508e-11	Achl_000	asRNA:CR45139
0	1.920437683534601	0.539	0.025	0	Achl_001	fd102C
0	1.7851273111539123	0.618	0.133	0	Achl_001	CG14459
0	1.4496005443260784	0.445	0.108	0	Achl_001	Optix
0	1.238227417514984	0.27	0.026	0	Achl_001	trh
0	1.1745270160428145	0.573	0.161	0	Achl_001	vvl
0	1.1344737270872078	0.217	0.03	0	Achl_001	tey
0	0.9250127607993708	0.992	0.964	0	Achl_001	jim
0	0.8972114069175623	0.877	0.647	0	Achl_001	Hs3st-A
0	0.7771943755206148	0.268	0.059	0	Achl_001	CG32532
0	0.6061006155437942	0.101	0.008	0	Achl_001	lncRNA:CR45378
0	0.3824817014203779	0.105	0.013	0	Achl_001	sens-2
5.717327344655922e-269	0.7943479490073182	0.978	0.862	9.62855098113504e-265	Achl_001	pros
4.2067234888495736e-251	0.6288433915035556	0.949	0.897	7.084543027571569e-247	Achl_001	Syx1A
3.988484952763407e-230	0.7378673735215928	0.802	0.518	6.717007508948855e-226	Achl_001	VAChT
4.846283198131258e-220	0.894012137913385	0.667	0.413	8.161625533972849e-216	Achl_001	Ten-m
3.965181362884383e-218	0.4811502870617433	0.126	0.026	6.677761933233589e-214	Achl_001	Drgx
1.0926563496564264e-200	0.7141810434049276	0.793	0.544	1.8401425584563874e-196	Achl_001	dati
3.197833557494406e-168	0.705211033677245	0.639	0.393	5.385471494176328e-164	Achl_001	ChAT
5.170692122801419e-155	0.73183239949976	0.275	0.111	8.707962604009871e-151	Achl_001	salr
1.261276937722069e-153	0.5380980130136415	0.892	0.824	2.1241164908177365e-149	Achl_001	Snap25
3.3081787320857745e-152	0.5893902006240515	0.805	0.606	5.571303802705653e-148	Achl_001	Ace
3.1245146945496213e-138	0.5718003495476038	0.855	0.776	5.261995197091018e-134	Achl_001	Argk
1.601899316339745e-137	0.6361222729141633	0.586	0.376	2.697758638647764e-133	Achl_001	CG11030
1.779557132039922e-137	0.4300805635820657	0.97	0.94	2.996952166068433e-133	Achl_001	ps
6.332900289027094e-135	0.5908632878551286	0.135	0.039	1.0665237376750531e-130	Achl_001	kn
1.0958663442779403e-132	0.46002466952062	0.965	0.904	1.8455485103984791e-128	Achl_001	Ggamma30A
5.0577139027584204e-126	0.9534952916400016	0.384	0.209	8.517695983635456e-122	Achl_001	br
2.6081388195014037e-117	0.5077237100189671	0.906	0.814	4.3923665859223146e-113	Achl_001	scrt
2.831693616300249e-115	0.5735098343233176	0.807	0.711	4.768855219211249e-111	Achl_001	orb2
1.9976691244072368e-111	0.5898858985119797	0.702	0.541	3.364274572414227e-107	Achl_001	Fie
3.411013694692162e-110	0.4947138184290414	0.706	0.489	5.744488163231069e-106	Achl_001	lncRNA:CR44024
7.941903529982025e-110	0.2930955351697815	0.991	0.978	1.3374959734842722e-105	Achl_001	nrv3
1.8314986538518506e-109	0.5325699685541063	0.828	0.69	3.0844268829519007e-105	Achl_001	Frq1
4.658116381865966e-108	0.611010204336785	0.406	0.24	7.844733798700474e-104	Achl_001	CG14015
2.889483482037911e-107	0.4066448479211551	0.879	0.808	4.866179132100045e-103	Achl_001	Ggamma1
1.1246006516293423e-104	0.3605509368756419	0.978	0.963	1.8939399574089755e-100	Achl_001	Cam
1.0568107029075404e-98	0.6160242988294734	0.229	0.106	1.7797749047665888e-94	Achl_001	CG12994
3.482253062283007e-98	0.5767086925149472	0.728	0.604	5.864462382190813e-94	Achl_001	eIF4EHP
7.775658505000258e-96	0.4926147184173386	0.764	0.657	1.3094986488270934e-91	Achl_001	CG15628
3.8735389432924266e-95	0.4872420893165916	0.85	0.684	6.523426934398776e-91	Achl_001	mbl
1.840214393224997e-89	0.45521208232781607	0.86	0.801	3.0991050596302174e-85	Achl_001	RpS2
2.261686134203192e-89	0.47766374489205576	0.773	0.67	3.808905618611595e-85	Achl_001	Prx5
7.634816656279516e-88	0.4697170122078558	0.708	0.58	1.2857794730840338e-83	Achl_001	Mnn1
2.265508774284015e-87	0.4192496481028374	0.822	0.731	3.8153433267717095e-83	Achl_001	ATPsynF
2.0804180357472458e-86	0.42676931201231794	0.816	0.734	3.5036320140019366e-82	Achl_001	COX4
1.0354632954121605e-83	0.47971700972009046	0.177	0.076	1.7438237358036194e-79	Achl_001	salm
1.4767792647710395e-80	0.31039350222729034	0.948	0.855	2.4870439598009076e-76	Achl_001	Rbp6
6.110823939356411e-80	0.33510808680322235	0.907	0.842	1.0291238596270131e-75	Achl_001	ATPsynC
3.5378906080044116e-79	0.36252730227260255	0.873	0.818	5.95816157294023e-75	Achl_001	sesB
6.170491248328118e-77	0.4813908203250148	0.691	0.55	1.0391724311309385e-72	Achl_001	kcc
1.3235036966268695e-76	0.35544148737038306	0.95	0.89	2.2289125754893112e-72	Achl_001	lncRNA:CR31451
3.018807779498857e-73	0.3577772053416184	0.643	0.453	5.083974181454025e-69	Achl_001	ChT
4.174461518426598e-73	0.4888489333992774	0.678	0.569	7.030210643182235e-69	Achl_001	ND-B22
6.789801706393719e-73	0.41697403990245974	0.79	0.703	1.143470505373766e-68	Achl_001	Cyt-c-p
2.9678361948155387e-72	0.2937821937942502	0.932	0.89	4.998132935688849e-68	Achl_001	CG6329
1.0645449244449445e-71	0.4144785228109993	0.754	0.654	1.792800107257731e-67	Achl_001	ATPsynB
1.9040723625800927e-69	0.463818817921235	0.643	0.508	3.206648265821134e-65	Achl_001	Hsp60A
2.485486711160395e-65	0.36398893903258145	0.872	0.828	4.185808170265221e-61	Achl_001	RpL37a
2.431569712522833e-64	0.40582569343116104	0.745	0.655	4.0950065528597036e-60	Achl_001	COX5A
2.4568864461044063e-63	0.4296427514836987	0.711	0.614	4.13764246388443e-59	Achl_001	CG33199
2.702438616117177e-62	0.3409956009867132	0.942	0.888	4.551176873402938e-58	Achl_001	sm
1.0087219705641e-61	0.48715012562209936	0.28	0.164	1.6987886706270006e-57	Achl_001	CG13594
1.8262550595244288e-60	0.3567665055461484	0.788	0.662	3.075596145745091e-56	Achl_001	cindr
3.841471725084906e-60	0.476489380775599	0.399	0.272	6.46942253221549e-56	Achl_001	tipE
4.556994888684602e-60	0.4313629519905726	0.716	0.617	7.674435092033739e-56	Achl_001	ND-MLRQ
6.560404942055858e-59	0.3764242322577784	0.754	0.667	1.1048377962916269e-54	Achl_001	levy
8.343337761643126e-59	0.3110499327677072	0.984	0.957	1.405101512438319e-54	Achl_001	mei-P26
1.4917446227820302e-58	0.5066969391408616	0.383	0.261	2.5122471192272166e-54	Achl_001	Camta
6.0511543564795324e-58	0.32328156522612694	0.796	0.714	1.0190749051747179e-53	Achl_001	IscU
1.3031770553654662e-57	0.3592467355104252	0.835	0.75	2.1946804789409816e-53	Achl_001	CG16779
9.972075207946003e-57	0.4608033969352847	0.479	0.355	1.679397185770186e-52	Achl_001	LTV1
3.7403182786145337e-56	0.3999108538302352	0.77	0.696	6.299070013014736e-52	Achl_001	cype
5.205377110321594e-56	0.4031595139340718	0.87	0.831	8.766375591492596e-52	Achl_001	mt:CoI
1.7830118781895002e-55	0.35128639045964727	0.795	0.711	3.002770304058937e-51	Achl_001	blw
2.5604862650353696e-55	0.4329147680655898	0.437	0.31	4.312114918946066e-51	Achl_001	Kank
4.115443461678703e-55	0.43877025136591286	0.857	0.832	6.930818333813105e-51	Achl_001	mt:CoII
7.821839991432323e-55	0.2676482940479774	0.92	0.863	1.3172760729571177e-50	Achl_001	chinmo
2.1108611907267534e-54	0.344881511846554	0.76	0.667	3.5549013313029257e-50	Achl_001	alphaSnap
4.2037290212120966e-54	0.42433438223642406	0.592	0.481	7.079500044623293e-50	Achl_001	Scsalpha1
4.3723951867561055e-54	0.42693528818044446	0.499	0.378	7.363550734015958e-50	Achl_001	DnaJ-H
4.608222006341559e-53	0.36721561571238537	0.61	0.486	7.760706680879819e-49	Achl_001	RhoGAP93B
3.894619314290241e-51	0.41404216022280527	0.586	0.471	6.558928387196194e-47	Achl_001	ND-B14.5B
5.616080729417192e-51	0.30267352460387675	0.853	0.771	9.45804155641149e-47	Achl_001	Syp
8.186277161313726e-51	0.37390916219710135	0.707	0.616	1.3786509367368446e-46	Achl_001	RFeSP
1.805931983580107e-50	0.3572431882234248	0.766	0.685	3.0413700535472576e-46	Achl_001	CG7630
4.27164775030101e-50	0.4504187009373234	0.338	0.227	7.19388197628193e-46	Achl_001	CG11638
2.8398366453369983e-49	0.44600251394144785	0.338	0.229	4.7825688944120394e-45	Achl_001	CG4364
3.989576144292212e-49	0.35938630360516965	0.716	0.633	6.718845184602514e-45	Achl_001	COX7C
4.378777331097691e-49	0.4006489125148227	0.62	0.514	7.374298903301621e-45	Achl_001	Nca
1.1037768382472691e-48	0.423230833848951	0.619	0.514	1.8588705732922264e-44	Achl_001	ND-B17.2
2.219233738068436e-48	0.27137729127706045	0.873	0.804	3.7374115382810527e-44	Achl_001	Nckx30C
4.881356976128015e-48	0.2687050645597111	0.827	0.742	8.220693283497189e-44	Achl_001	DopEcR
1.0689175013733356e-47	0.4808452603617164	0.427	0.307	1.800163964062834e-43	Achl_001	fred
1.1397068220395579e-47	0.3499698958394867	0.212	0.122	1.9193802589968195e-43	Achl_001	GPHR
3.758528615558258e-47	0.33726736597659146	0.767	0.696	6.3297380414616615e-43	Achl_001	ATPsynG
1.1079569372113042e-46	0.39680863518285503	0.316	0.201	1.8659102779575575e-42	Achl_001	zld
3.946314187234479e-46	0.3059739743342631	0.539	0.401	6.645987722721586e-42	Achl_001	nAChRalpha3
4.128547167526324e-46	0.39422024508764153	0.627	0.523	6.952886284831081e-42	Achl_001	RpL24-like
6.8309107712957215e-46	0.41778419227970953	0.145	0.072	1.150393682993912e-41	Achl_001	Ets65A
6.993089552183129e-45	0.4007872859730987	0.863	0.841	1.177706211483161e-40	Achl_001	mt:CoIII
1.1834703272623048e-44	0.3872182551445929	0.564	0.455	1.993082378142447e-40	Achl_001	comt
2.0937697450120057e-44	0.34690514544500584	0.662	0.565	3.526117627574718e-40	Achl_001	UQCR-C1
2.795473097591799e-44	0.2776910761599791	0.672	0.56	4.707856243654351e-40	Achl_001	CG6044
6.917481882229209e-44	0.35185040955907865	0.237	0.145	1.164973123786221e-39	Achl_001	Ppa
9.753352450635124e-44	0.3997069716029106	0.288	0.186	1.6425620862114615e-39	Achl_001	CG11768
1.2543062304261746e-43	0.34870252310022387	0.845	0.787	2.112377122660721e-39	Achl_001	sta
1.6498457328706635e-42	0.3781600397311917	0.546	0.442	2.7785051987274843e-38	Achl_001	Gpdh1
1.5588489584879772e-41	0.3632789035243731	0.573	0.469	2.6252575309896032e-37	Achl_001	ND-39
2.781559672893826e-41	0.3257287869358132	0.669	0.576	4.684424645120492e-37	Achl_001	ATPsyngamma
3.677963370806118e-41	0.3093391171055917	0.247	0.152	6.1940581127745826e-37	Achl_001	CG34351
4.0804903558602264e-41	0.3396859159208736	0.675	0.585	6.871953808304208e-37	Achl_001	UQCR-C2
4.1148013863000813e-41	0.25077770159374824	0.725	0.629	6.929737014667969e-37	Achl_001	Pde6
2.919777468363543e-40	0.31339269637435185	0.736	0.66	4.917197234471043e-36	Achl_001	COX7A
4.3272457229457116e-40	0.42298960247894635	0.493	0.389	7.287514522012875e-36	Achl_001	B4
4.928341744425622e-40	0.3691051563170271	0.716	0.64	8.299820331787189e-36	Achl_001	trv
7.158027032896768e-40	0.32764149456241837	0.134	0.069	1.205483332610145e-35	Achl_001	skl
1.1685672022545484e-39	0.30801980284326724	0.637	0.526	1.9679840253168848e-35	Achl_001	inaE
1.3724923071598159e-39	0.4030474888253657	0.527	0.422	2.3114142944878465e-35	Achl_001	ND-23
1.990592171525956e-39	0.32719800418777334	0.638	0.544	3.3523562760668623e-35	Achl_001	CG9328
2.3622082629247105e-39	0.30670528327451274	0.285	0.185	3.9781949355915046e-35	Achl_001	CG3961
2.4134730005457348e-39	0.3788478168070821	0.489	0.377	4.064529880219072e-35	Achl_001	CG5151
1.4675658805947352e-38	0.35495491913912924	0.481	0.372	2.4715276995095934e-34	Achl_001	CG32369
1.486116477580208e-38	0.27544123813838084	0.811	0.748	2.502768759892828e-34	Achl_001	ftz-f1
6.794215277225151e-38	0.4366098125130166	0.609	0.508	1.1442137948374876e-33	Achl_001	mt:ND1
1.46699942807953e-37	0.323363441406177	0.613	0.515	2.470573736828736e-33	Achl_001	Cyt-c1
1.7257845231345332e-37	0.3223598078043488	0.69	0.605	2.906393715410867e-33	Achl_001	ATPsynO
3.2303309529057658e-37	0.32972319633196	0.819	0.774	5.4402003577886e-33	Achl_001	mt:Cyt-b
4.319737584931058e-37	0.4103386817053303	0.629	0.533	7.274870066782394e-33	Achl_001	mt:ND6
5.1056968838256204e-37	0.3591730762329728	0.534	0.434	8.598504122050726e-33	Achl_001	ND-13A
8.87636731160554e-37	0.3273217510362183	0.602	0.499	1.494869018947489e-32	Achl_001	ND-SGDH
1.0203712916776628e-36	0.3764394569525449	0.543	0.446	1.718407292314352e-32	Achl_001	Ip259
1.1430457634429352e-36	0.3413715756579512	0.587	0.493	1.9250033702142468e-32	Achl_001	ND-20
4.435436790719676e-36	0.29603994497244823	0.721	0.649	7.469719099251007e-32	Achl_001	ATPsynCF6
7.647257548973609e-36	0.3331055650152802	0.321	0.225	1.2878746438226455e-31	Achl_001	AnxB10
8.706604188580618e-36	0.3452909417148906	0.446	0.344	1.4662792113988619e-31	Achl_001	Pcyt1
1.6312235861720318e-35	0.32679430216168104	0.621	0.533	2.747143641472319e-31	Achl_001	ND-B12
2.0059704258319985e-35	0.2721471062133114	0.763	0.706	3.3782547941436684e-31	Achl_001	RpL17
2.2817687564209295e-35	0.3181980291443638	0.547	0.443	3.842726762688487e-31	Achl_001	SdhD
2.7491639002016394e-35	0.3895072301983289	0.681	0.614	4.629866924329581e-31	Achl_001	mt:ND5
3.2200276795154717e-35	0.3389626139795505	0.593	0.492	5.4228486150720065e-31	Achl_001	ND-MNLL
4.407303704451491e-35	0.3513152416284533	0.518	0.424	7.422340168666756e-31	Achl_001	ND-B17
7.525419417642728e-35	0.33799725022185934	0.594	0.501	1.2673558841252119e-30	Achl_001	ND-MWFE
7.945354011633665e-35	0.28075751173130836	0.714	0.634	1.3380770690992258e-30	Achl_001	Mpcp2
8.788842230367722e-35	0.3304626474088095	0.589	0.499	1.4801289200162282e-30	Achl_001	ND-49
1.15285279328403e-34	0.33273805525837186	0.295	0.203	1.941519389169635e-30	Achl_001	CG4238
1.3603968559487468e-34	0.3117512660285353	0.7	0.625	2.2910443451032847e-30	Achl_001	COX8
4.018356410917183e-33	0.41071803010072094	0.401	0.304	6.767314031625626e-29	Achl_001	CG8861
1.2302712001930883e-32	0.30193236272298885	0.703	0.623	2.07189972824518e-28	Achl_001	UQCR-Q
1.8340016967653262e-32	0.33068318493248783	0.373	0.282	3.0886422575224863e-28	Achl_001	CG13365
2.342770526783749e-32	0.2542202457756124	0.787	0.72	3.9454598441565117e-28	Achl_001	ATPsynbeta
4.4490834016755985e-32	0.30133027585783045	0.474	0.368	7.492701356761875e-28	Achl_001	CG32432
5.1310924984859e-32	0.3489500847577375	0.314	0.226	8.641272876700104e-28	Achl_001	CG12355
7.475558804916552e-32	0.32915239934936846	0.185	0.114	1.2589588583359965e-27	Achl_001	dpr15
7.511700409836486e-32	0.27195738211289955	0.704	0.628	1.2650454660205626e-27	Achl_001	Tsp42Ej
1.0266471758862964e-31	0.32499687157941115	0.543	0.454	1.728976508910112e-27	Achl_001	BicD
1.2415579053817198e-31	0.8307635182692421	0.256	0.182	2.0909076684533543e-27	Achl_001	Scp2
2.289794031932087e-31	0.31636564865978456	0.521	0.429	3.8562421291768284e-27	Achl_001	ND-30
2.3435503074597396e-31	0.27892099533863046	0.648	0.557	3.9467730727929476e-27	Achl_001	mRpS5
2.7635741791482894e-31	0.3150015253385412	0.521	0.424	4.6541352751036344e-27	Achl_001	ND-19
3.6375134451808406e-31	0.3361651140293238	0.527	0.438	6.1259363930290536e-27	Achl_001	eIF3f1
4.363614508612971e-31	0.2721593703191507	0.707	0.616	7.348763193955105e-27	Achl_001	hth
4.810581252583046e-31	0.42108696527434786	0.343	0.247	8.101499887475107e-27	Achl_001	pdm3
2.0164645676391368e-30	0.3172953881738627	0.522	0.432	3.3959279783610705e-26	Achl_001	ScsbetaA
2.8947053694139907e-30	0.32322017470916764	0.602	0.512	4.874973312630102e-26	Achl_001	sun
8.419118617855884e-30	0.30831481160219354	0.105	0.055	1.4178637664331095e-25	Achl_001	lncRNA:CR45962
1.471762525305192e-29	0.2618184277330329	0.618	0.518	2.4785952688664734e-25	Achl_001	msi
1.8091744668184968e-29	0.3850687491219704	0.461	0.382	3.046830719569031e-25	Achl_001	Atox1
2.444787073904639e-29	0.26733310426380585	0.622	0.529	4.117265911162803e-25	Achl_001	ND-ACP
3.805547315374694e-29	0.34172337930039065	0.447	0.359	6.408922233822524e-25	Achl_001	CG5214
4.4076543343169646e-29	0.3118678004026654	0.383	0.29	7.422930664423201e-25	Achl_001	CG14757
5.450735484621768e-29	0.2885521384389902	0.83	0.803	9.17958362965152e-25	Achl_001	mt:ATPase6
6.603647383218387e-29	0.320226860406697	0.297	0.218	1.1121202558078083e-24	Achl_001	CG9921
1.6697518091263224e-28	0.32418043985673706	0.312	0.226	2.8120290217496396e-24	Achl_001	Eip78C
2.405871695654685e-28	0.3309550098740057	0.444	0.355	4.051728522652056e-24	Achl_001	ND-42
2.5184136021712256e-28	0.2957883506954828	0.607	0.52	4.2412603474165606e-24	Achl_001	SdhC
2.6461752530042973e-28	0.32103156736030036	0.546	0.458	4.4564237435845374e-24	Achl_001	CG3556
2.7459017536385167e-28	0.2814033964346381	0.691	0.615	4.624373143302625e-24	Achl_001	CG34401
2.832238681810207e-28	0.3710619090810401	0.448	0.352	4.769773164036571e-24	Achl_001	Sema2b
3.506896266710173e-28	0.31960653332392996	0.465	0.379	5.9059640027666026e-24	Achl_001	CG11752
5.030488003649661e-28	0.30533449142663316	0.557	0.471	8.471844846946394e-24	Achl_001	SdhB
5.842845067834898e-28	0.25132859811085684	0.785	0.74	9.839935378740752e-24	Achl_001	RpL38
8.166951046355463e-28	0.2765859321241777	0.666	0.593	1.3753962257167235e-23	Achl_001	CG12605
1.1538565718121456e-27	0.26554842420310143	0.694	0.613	1.943209852588834e-23	Achl_001	COX5B
1.4212370086674629e-27	0.27498784960108447	0.679	0.608	2.393505246296874e-23	Achl_001	Neb-cGP
1.4575310105607094e-27	0.3213063962476417	0.661	0.576	2.4546279748852907e-23	Achl_001	mt:ND4
1.7687926912359495e-27	0.2836631493254267	0.569	0.483	2.978823771310463e-23	Achl_001	ND-13B
3.1290705259560463e-27	0.2824406039150986	0.602	0.51	5.269667672762578e-23	Achl_001	ATPsyndelta
3.891255110179175e-27	0.3059658453670304	0.479	0.395	6.553262731052748e-23	Achl_001	MagR
5.2937301248866e-27	0.25116167196399797	0.713	0.636	8.915170903321523e-23	Achl_001	roh
7.219676722052128e-27	0.2848484069003756	0.563	0.476	1.2158657567607988e-22	Achl_001	Gapdh1
7.982273791088521e-27	0.27090793181008177	0.591	0.493	1.344294729157218e-22	Achl_001	Cbp53E
1.432785759789012e-26	0.30423931347118527	0.353	0.271	2.4129544980606755e-22	Achl_001	mRpL23
2.829636876818265e-26	0.3111601374898896	0.389	0.301	4.765391464249639e-22	Achl_001	CG4678
3.3085165319900295e-26	0.2578318177788026	0.597	0.508	5.571872691524409e-22	Achl_001	CG5065
6.330098962798053e-26	0.32630479034935145	0.526	0.442	1.06605196632482e-21	Achl_001	ox
8.264730324553613e-26	0.30190898894556883	0.504	0.42	1.3918632339580739e-21	Achl_001	ND-ASHI
1.3837071005463036e-25	0.2523652327283594	0.722	0.654	2.3303011280300293e-21	Achl_001	UQCR-11
1.4647923140044589e-25	0.27323915091719275	0.645	0.564	2.4668567360149095e-21	Achl_001	Mid1
3.6125209244530157e-25	0.3037573028036036	0.441	0.356	6.0838464888713244e-21	Achl_001	Cchl
3.982591420491619e-25	0.2812282398093997	0.484	0.398	6.707082211249936e-21	Achl_001	unc-119
4.5911723315650055e-25	0.32754312920155937	0.418	0.331	7.731993323588626e-21	Achl_001	CG40472
5.041145480138309e-25	0.2847749615795412	0.525	0.446	8.489793103100928e-21	Achl_001	PhKgamma
8.046499734902096e-25	0.29255323883159123	0.564	0.482	1.355111020354862e-20	Achl_001	ND-51
8.203141605349683e-25	0.3243628232684541	0.387	0.308	1.38149107775694e-20	Achl_001	CG14483
9.274284015618597e-25	0.2601277959529589	0.557	0.474	1.561882171070328e-20	Achl_001	Gdh
1.3793785801732364e-24	0.31335691608784133	0.393	0.314	2.3230114668697472e-20	Achl_001	Mkk4
9.345705251870695e-24	0.26787539180904396	0.235	0.167	1.5739102214675438e-19	Achl_001	CG15908
1.1190563460269423e-23	0.2871791146961875	0.273	0.201	1.8846027923439737e-19	Achl_001	CG13760
2.373629720469921e-23	0.26271786394185437	0.436	0.355	3.9974298122433944e-19	Achl_001	mAcon1
5.265357287174874e-23	0.265963990102557	0.707	0.642	8.867388207331205e-19	Achl_001	RpL29
1.1812477431893016e-22	0.26447036784319455	0.371	0.292	1.989339324305103e-18	Achl_001	mRpL55
1.9136726342067164e-22	0.34712009620140183	0.293	0.221	3.222816083267531e-18	Achl_001	CG6154
2.6668585473987316e-22	0.28949469516826576	0.438	0.361	4.491256479674204e-18	Achl_001	CG2258
3.0612622904882223e-22	0.2778683013393364	0.364	0.285	5.155471823411214e-18	Achl_001	CG13937
6.52252842362374e-22	0.2628986899347936	0.516	0.436	1.098459011822474e-17	Achl_001	Nc73EF
9.763760148958407e-22	0.2732911915037628	0.414	0.34	1.644314846686085e-17	Achl_001	ND-24
1.0398799853533915e-21	0.2560420722505954	0.563	0.487	1.7512618833336462e-17	Achl_001	ND-15
1.0711698332266232e-21	0.26203290146504066	0.336	0.26	1.8039571161369566e-17	Achl_001	frj
2.4652233858823358e-21	0.25002032344014813	0.34	0.26	4.151682704164442e-17	Achl_001	CG31324
2.635988753423894e-21	0.280739780999549	0.295	0.224	4.43926865964118e-17	Achl_001	GlcAT-S
6.034331926799931e-21	0.3142722498520205	0.438	0.362	1.0162418397923764e-16	Achl_001	mt:ND2
1.878061351445949e-20	0.26100028848761747	0.525	0.455	3.1628431219701233e-16	Achl_001	CG9034
2.051974164847852e-20	0.3144874473633785	0.495	0.423	3.4557296910202683e-16	Achl_001	eys
3.502533079127791e-20	0.26436692057325184	0.308	0.239	5.898615958559113e-16	Achl_001	Sfxn2
6.070036932866237e-20	0.2628906881806212	0.438	0.365	1.022254919864003e-15	Achl_001	ND-75
5.913839639740043e-19	0.2639722186354374	0.499	0.428	9.959497337286206e-15	Achl_001	ND-B14.7
6.854568815526682e-19	0.25210326157714724	0.268	0.205	1.1543779342228483e-14	Achl_001	CG32736
7.904240293645595e-19	0.2524666541865406	0.585	0.52	1.3311531078528548e-14	Achl_001	DOR
1.4943476255306479e-18	0.2862771025646318	0.31	0.245	2.5166308361561642e-14	Achl_001	Rilpl
1.7092137074548786e-18	0.32281485291889955	0.18	0.125	2.878486804724761e-14	Achl_001	CG12290
1.7580837962640025e-18	0.2850035722436526	0.381	0.313	2.9607889212882074e-14	Achl_001	SP555
2.0672206381448696e-18	0.2523226472995077	0.741	0.693	3.481406276699775e-14	Achl_001	RpL23A
1.9508932478150235e-17	0.28234406578745963	0.133	0.088	3.285499318645281e-13	Achl_001	lncRNA:CR44320
3.396260298713971e-17	0.25260543446460726	0.245	0.187	5.7196419690642e-13	Achl_001	mRpS24
7.060168738688845e-17	0.3132626414928523	0.382	0.318	1.1890030172825885e-12	Achl_001	CG46301
5.793578927167996e-16	0.25406485792250655	0.301	0.241	9.756966271243622e-12	Achl_001	CG17270
3.899912448560638e-13	0.3399102435384511	0.334	0.285	6.567842554620971e-9	Achl_001	CG8229
1.3278124920477786e-6	0.34292024187218173	0.711	0.671	0.02236169017857664	Achl_001	igl
0	1.8726717008333216	0.55	0.029	0	Achl_002	fd102C
0	1.421444463952942	0.402	0.007	0	Achl_002	nerfin-2
0	1.1734426506115845	0.336	0.025	0	Achl_002	Hmx
0	0.4856789408863083	0.13	0.004	0	Achl_002	gl
3.7519005512323426e-273	1.3881003590513874	0.432	0.059	6.31857571833039e-269	Achl_002	Lim3
1.5981893873230618e-227	1.244321917853425	0.406	0.06	2.6915107471907682e-223	Achl_002	oc
1.0264683104980915e-217	2.282100671750115	0.994	0.681	1.7286752817098354e-213	Achl_002	heph
2.5321638774026468e-210	1.675683111758253	0.67	0.171	4.2644171859337983e-206	Achl_002	zfh2
6.019161957798682e-192	1.357701395311505	0.514	0.11	1.0136870653128758e-187	Achl_002	GABA-B-R3
5.735853663111918e-171	2.033560850930354	0.588	0.161	9.659751154046782e-167	Achl_002	SoxN
7.038749784201314e-156	1.4364135546617227	0.864	0.337	1.1853958511573435e-151	Achl_002	Imp
2.30565268453636e-137	1.4895948590158017	0.96	0.682	3.882949686027685e-133	Achl_002	jeb
7.085981248294884e-125	1.3799673246048658	0.836	0.418	1.1933501020253416e-120	Achl_002	beat-VII
1.0992955813694907e-124	1.1439405079873208	0.816	0.329	1.8513236885843595e-120	Achl_002	Eip93F
1.1523072844649783e-119	1.238998249181167	0.738	0.298	1.9406006977674701e-115	Achl_002	bma
6.496789421005986e-119	1.1010592924624434	0.422	0.106	1.0941243063916183e-114	Achl_002	pxb
9.294647771494752e-109	1.143534017552219	0.566	0.188	1.565311631197431e-104	Achl_002	Rgk2
8.455017256915499e-105	0.8480126938380289	0.218	0.036	1.4239094562371394e-100	Achl_002	Kr
5.605675691261006e-100	0.9344223115156	0.21	0.035	9.440518431652662e-96	Achl_002	svp
1.4880110266867995e-99	1.3082255886457173	0.994	0.859	2.505959370043239e-95	Achl_002	Cngl
1.7901134839600335e-98	1.315475982788875	0.398	0.114	3.0147301183370923e-94	Achl_002	Ntan1
1.7973956032762034e-98	1.3818143230657671	0.674	0.316	3.0269939354774547e-94	Achl_002	CG13995
1.5206863041253458e-94	1.0040089639597876	0.358	0.092	2.560987804777495e-90	Achl_002	Neto
5.633651631718965e-93	0.741841900081353	0.14	0.018	9.487632712977912e-89	Achl_002	pdm2
1.0346141844883493e-91	0.7159985402556193	0.148	0.02	1.7423937480968291e-87	Achl_002	IRSp53
1.2291891959823214e-86	1.126823411629336	0.776	0.415	2.070077524953827e-82	Achl_002	Ten-m
4.131225717581719e-78	0.5292291673093148	0.97	0.544	6.957397230979373e-74	Achl_002	mamo
2.3005453961161746e-77	1.157632074788986	0.968	0.673	3.874348501599249e-73	Achl_002	rad
3.624892687981709e-77	1.0554641481941125	0.678	0.29	6.104681775829998e-73	Achl_002	Octbeta1R
1.6741427462789862e-75	0.5641956118891178	0.192	0.037	2.8194237990084412e-71	Achl_002	CG13894
2.2914899261959268e-74	0.8181330234557124	0.474	0.169	3.859098184706561e-70	Achl_002	CG33639
7.229290343990715e-74	2.8594095203487697	0.426	0.165	1.2174847868314763e-69	Achl_002	Dh31
6.8261675478510015e-71	0.7797301995348915	0.978	0.856	1.1495948767335872e-66	Achl_002	Rbp6
2.830721872872085e-69	0.8726020710969865	0.394	0.134	4.767218706103878e-65	Achl_002	drl
4.49581118843472e-69	0.8786858757980909	0.238	0.056	7.571395622442912e-65	Achl_002	Sox21b
5.414052320752047e-69	1.086657532597224	0.694	0.371	9.11780551337852e-65	Achl_002	CG3009
2.260367806093532e-68	0.8861438152900054	0.952	0.719	3.806685422242117e-64	Achl_002	Ddc
3.2675482415157693e-60	0.778086829763311	0.902	0.653	5.502877993536707e-56	Achl_002	Pde9
3.789584827621323e-58	0.6372155483363617	0.424	0.158	6.38203980819707e-54	Achl_002	CG31345
4.441029843704416e-56	0.5235015497562889	1	0.977	7.479138359782606e-52	Achl_002	IA-2
4.13374768812931e-54	1.0495151363252608	0.838	0.551	6.961644481578571e-50	Achl_002	side
9.891628989920336e-54	0.482105989729425	0.232	0.063	1.6658492381924835e-49	Achl_002	AnxB11
1.4483730804149227e-53	0.7571342909326457	0.634	0.321	2.4392051047267713e-49	Achl_002	Sytbeta
4.219012835976857e-52	0.7181167793036689	0.218	0.058	7.105239517068624e-48	Achl_002	D
1.2707606708305448e-49	0.8812652123491573	0.316	0.109	2.1400880457457204e-45	Achl_002	CG9650
1.3015515189941388e-46	0.9102514268085018	0.482	0.235	2.1919429131380286e-42	Achl_002	AANAT1
1.3369134802571286e-44	0.47740411521743525	0.186	0.049	2.2514959921010302e-40	Achl_002	Apoltp
1.8550952956613766e-43	0.6395481480628481	0.322	0.121	3.1241659874233236e-39	Achl_002	unc-5
2.1588150075865447e-43	1.115631244775506	0.454	0.216	3.6356603542765007e-39	Achl_002	CG3655
2.492603590420096e-43	0.7148117585947804	0.616	0.324	4.1977937066264834e-39	Achl_002	CG34355
2.5539503930061744e-43	0.7674849606375798	0.778	0.479	4.3011078568616974e-39	Achl_002	GluRIB
8.793714926847688e-43	0.8667755133986209	0.286	0.106	1.4809495308304192e-38	Achl_002	CG1504
8.905552672269309e-43	0.4848130425405675	0.138	0.031	1.4997841255368746e-38	Achl_002	brk
1.1690917298346944e-42	0.6253157988426437	0.216	0.064	1.968867382214609e-38	Achl_002	Sox102F
1.7322016556370882e-42	0.7670744987565312	0.718	0.509	2.917200808258421e-38	Achl_002	Tsp97E
9.937158431199782e-41	0.618627089889537	0.662	0.371	1.6735168513983554e-36	Achl_002	Dop1R1
2.7385683836076473e-40	0.571073223394865	0.964	0.781	4.612023014833639e-36	Achl_002	Stacl
4.01281182107099e-40	0.8523217847458788	0.68	0.418	6.757976387865655e-36	Achl_002	olf413
3.6892475206071736e-39	0.533407627553653	0.86	0.575	6.213061749454542e-35	Achl_002	Ca-alpha1T
4.1423045688490354e-39	0.6948700178450997	0.274	0.101	6.976055124398661e-35	Achl_002	CG31323
5.541203206028368e-38	0.72552047714455	0.552	0.295	9.331940319272375e-34	Achl_002	Fas2
7.956345749087377e-38	0.7221385696426614	0.582	0.329	1.3399281876038052e-33	Achl_002	GluRIA
1.0047642162512884e-37	0.6153118862896574	0.262	0.095	1.6921234165887947e-33	Achl_002	sano
1.544303001176287e-37	0.7410917208999873	0.312	0.125	2.600760684280985e-33	Achl_002	lncRNA:CR46348
2.6944765503271433e-37	0.67720104924646	0.468	0.23	4.537767958405942e-33	Achl_002	Epac
7.371072929313104e-37	0.5774911886221932	0.75	0.485	1.2413623920256199e-32	Achl_002	Pde1c
8.054270711175794e-37	0.5337164941598047	0.956	0.834	1.3564197304691153e-32	Achl_002	CG2269
1.1821845658434736e-36	0.7015848074560713	0.73	0.483	1.990917027336994e-32	Achl_002	RapGAP1
2.8173067861920707e-36	0.6368654611665661	0.816	0.635	4.744626358626066e-32	Achl_002	CG15765
4.9775886810105034e-36	0.72178469766941	0.418	0.197	8.382757097689789e-32	Achl_002	bru1
1.493930251764152e-35	0.7146666090025087	0.474	0.238	2.515927936996008e-31	Achl_002	CG13954
3.312994312494797e-35	0.6078562309941815	0.326	0.137	5.579413721672487e-31	Achl_002	CG18265
4.2943464730857633e-35	0.640249980554824	0.344	0.144	7.232108895323734e-31	Achl_002	Hsp67Bc
4.93430084794489e-35	0.966987898021172	0.326	0.137	8.309856058023988e-31	Achl_002	CG14459
2.1439962446923527e-34	0.6141020902593715	1	0.985	3.610704075686392e-30	Achl_002	lncRNA:Hsromega
2.763284992396833e-33	0.522408960492295	0.736	0.462	4.653648255695506e-29	Achl_002	rdgA
3.5931187947992695e-33	0.8322855199023138	0.794	0.571	6.051171362321451e-29	Achl_002	Cirl
4.981984053280745e-33	0.5160238911309918	0.85	0.604	8.390159344130104e-29	Achl_002	Fife
3.804945124462262e-32	0.27954188178107764	0.112	0.026	6.407908084106896e-28	Achl_002	hid
1.0800196140277655e-31	0.7526270121034129	0.802	0.608	1.8188610319841603e-27	Achl_002	Ace
5.289503182252798e-31	0.6338163405315567	0.59	0.355	8.908052309231938e-27	Achl_002	Tpst
1.4744501580438324e-30	0.4634415046993311	0.122	0.032	2.483121511161618e-26	Achl_002	CG4829
2.064549831038121e-30	0.6499684206449801	0.658	0.408	3.4769083704512997e-26	Achl_002	Octbeta2R
3.376164841899399e-30	0.6012201275805039	0.318	0.142	5.685799210242778e-26	Achl_002	orb
5.1740301158406114e-30	0.6227441980229875	0.582	0.35	8.713584118087175e-26	Achl_002	CG5758
7.404582442560395e-30	0.6737486552498484	0.564	0.343	1.2470057291515964e-25	Achl_002	Pcd
1.1001043508455563e-29	0.5267107695654012	0.336	0.153	1.8526857372590015e-25	Achl_002	CG15431
1.4890285304317894e-29	0.5880796673627139	0.36	0.17	2.5076729481001766e-25	Achl_002	CG4168
3.562953467255779e-29	0.5141223076220482	0.218	0.08	6.000369934205458e-25	Achl_002	CAP
2.084625372016753e-28	0.4488269168099758	0.148	0.045	3.510717589013414e-24	Achl_002	kibra
3.42339868056746e-28	0.8421511201516152	0.682	0.45	5.765345717943659e-24	Achl_002	kek2
3.439634486930239e-28	0.5693122820700014	0.436	0.227	5.792688439439215e-24	Achl_002	side-V
3.526924707408167e-28	0.5756024227392813	0.754	0.564	5.939693899746095e-24	Achl_002	brat
5.1168074228010165e-28	0.4967264114030412	1	0.982	8.61721538073919e-24	Achl_002	Sh
1.8181225998041563e-27	0.5762884693125745	0.714	0.471	3.0619002703301795e-23	Achl_002	Mp
4.3671328110853646e-27	0.407206572502583	0.17	0.058	7.354688367148863e-23	Achl_002	tio
2.818023701847854e-26	0.6958738003025111	0.7	0.492	4.74583371628197e-22	Achl_002	eag
3.546789921987801e-26	2.201256738792109	0.254	0.115	5.973148907619656e-22	Achl_002	CG15537
1.2830583019567024e-25	0.42369670487277833	0.312	0.145	2.1607984863252827e-21	Achl_002	Ppa
3.0411464243546487e-25	0.3719250244213087	0.274	0.119	5.121594693255664e-21	Achl_002	rn
4.206393485333525e-25	0.6290366337905451	0.48	0.283	7.08398726865019e-21	Achl_002	CG6123
4.594566320158542e-25	0.6238267038938767	0.848	0.691	7.737709139778999e-21	Achl_002	nAChRalpha7
1.2822565042222915e-24	0.4225405679771752	0.914	0.773	2.159448178760761e-20	Achl_002	CG42540
1.6337894909107483e-24	0.39207518449673984	0.934	0.85	2.751464881642791e-20	Achl_002	dnc
2.6450088432198654e-24	0.30083542668645313	0.27	0.119	4.454459392866576e-20	Achl_002	cert
6.5804069510453486e-24	0.5405932644775352	0.384	0.204	1.1082063346255473e-19	Achl_002	Invadolysin
1.0359200335093642e-23	0.6623062722676032	0.716	0.496	1.7445929284331208e-19	Achl_002	NFAT
1.2263189574364131e-23	0.4370626921307004	0.97	0.963	2.0652437562186637e-19	Achl_002	Cam
1.955276638751635e-23	0.4367116670679163	0.87	0.751	3.2928813873216287e-19	Achl_002	CG16779
2.2423851688436187e-23	0.376313089402054	0.386	0.202	3.7764008628495388e-19	Achl_002	CG12502
2.7183518827173095e-23	0.4301780728212104	0.204	0.082	4.5779764056842215e-19	Achl_002	KaiR1D
3.543149635955734e-23	0.4479733296223049	0.266	0.12	5.967018301913053e-19	Achl_002	Dgk
5.26174675729299e-23	1.020023742677379	0.436	0.267	8.861307713957126e-19	Achl_002	Nplp1
8.999323931802327e-23	0.33054540939014165	0.57	0.344	1.51557614335483e-18	Achl_002	CG15236
2.835868807527846e-22	0.40715525656965934	0.38	0.203	4.7758866587576445e-18	Achl_002	Hsp67Ba
3.2914243161493554e-22	0.5196831952828493	0.506	0.309	5.5430876908271294e-18	Achl_002	CG34353
3.383659188837495e-22	0.4738288344151669	0.148	0.052	5.6984204399212244e-18	Achl_002	NPFR
5.475994002690856e-22	0.2619140526250665	0.152	0.054	9.222121499931672e-18	Achl_002	CG33169
7.488172128418501e-22	0.459230204353954	0.242	0.107	1.2610830681469595e-17	Achl_002	lovit
8.495781931355088e-22	0.4597563441792547	0.552	0.355	1.4307746350595103e-17	Achl_002	CG32506
1.890350923101389e-21	0.5819588702224966	0.27	0.129	3.183539989595049e-17	Achl_002	CG42673
2.352906278818374e-21	0.416656776418176	0.326	0.164	3.962529464158023e-17	Achl_002	CG7985
2.631075199827926e-21	0.4860800681709612	0.732	0.55	4.43099374403021e-17	Achl_002	cic
3.2626162116655027e-21	0.48746105086313474	0.858	0.719	5.494571962065873e-17	Achl_002	SK
3.6831108495296285e-21	0.3305791545593796	0.412	0.225	6.202726981692849e-17	Achl_002	CG14024
5.4240434725919944e-21	0.3987560455960981	0.954	0.904	9.134631612192179e-17	Achl_002	Ggamma30A
7.749051633476375e-21	0.43927372662367903	0.396	0.222	1.3050177855937563e-16	Achl_002	dpr18
8.95961097122147e-21	0.403850623316623	0.392	0.215	1.5088880836634074e-16	Achl_002	Pde8
1.495322372067579e-20	0.47672105401693	0.83	0.644	2.5182724067990097e-16	Achl_002	CadN
1.579535440930355e-20	0.4167472892169348	0.8	0.645	2.6600956360708107e-16	Achl_002	CG11000
1.6570845284083882e-20	0.4825396321257569	0.524	0.341	2.7906960542925673e-16	Achl_002	Eaat2
1.9668071917687667e-20	0.5198001436426558	0.66	0.481	3.31229999165778e-16	Achl_002	KrT95D
3.071798707746829e-20	0.5098255336798794	0.474	0.283	5.173216203716435e-16	Achl_002	mgl
4.3977122752924133e-20	0.40622074493588417	0.174	0.069	7.406187242819953e-16	Achl_002	skl
5.103349829429294e-20	0.7074256046277418	0.704	0.556	8.594551447741874e-16	Achl_002	Con
5.2813072518089194e-20	0.4859547395650517	0.516	0.329	8.894249542771402e-16	Achl_002	CG42340
6.023893064202456e-20	0.29623104087425606	0.216	0.095	1.0144838309423355e-15	Achl_002	Sptr
1.9248360026692338e-19	0.42611317711885577	0.476	0.296	3.2416163120952566e-15	Achl_002	CG1275
2.0840964531636849e-19	0.47516652333804954	0.458	0.282	3.509826836772962e-15	Achl_002	gprs
3.6595414374737467e-19	0.3506351817390647	0.9	0.802	6.163033734849538e-15	Achl_002	Tob
4.1011335135037276e-19	0.5439899347773617	0.342	0.19	6.9067189500916275e-15	Achl_002	CG32333
4.743427928977877e-19	0.4886751960008115	0.204	0.091	7.988406975191642e-15	Achl_002	Ac13E
5.205529563504213e-19	0.42167990135731026	0.244	0.116	8.766632337897448e-15	Achl_002	CG44098
5.946077691875584e-19	0.40493579700123905	0.352	0.191	1.0013789440887671e-14	Achl_002	robo3
9.437426139930931e-19	0.30389519222041184	0.44	0.252	1.5893569362257682e-14	Achl_002	DIP-delta
3.3188630891247806e-18	0.3938782847234178	0.248	0.121	5.5892973283950436e-14	Achl_002	dpr16
3.8322252085449734e-18	0.44540972763991193	0.306	0.164	6.45385047371059e-14	Achl_002	LpR2
4.560992827968751e-18	0.4112006811472442	0.67	0.491	7.681168021582174e-14	Achl_002	tou
4.591046284351778e-18	0.43482467967570104	0.214	0.098	7.731781047476828e-14	Achl_002	Dlg5
5.27007501354999e-18	0.3659981238112473	0.94	0.869	8.875333330319541e-14	Achl_002	Rbfox1
5.5387827770297285e-18	0.2797550692068682	0.172	0.072	9.327864074795768e-14	Achl_002	CG9098
6.266406346604305e-18	0.2783711598122246	0.136	0.051	1.0553254928316313e-13	Achl_002	mav
6.611053572747284e-18	0.4631769789606928	0.684	0.489	1.1133675321863703e-13	Achl_002	pHCl-1
7.719115412551666e-18	0.44885846912183247	0.816	0.63	1.299976226627826e-13	Achl_002	klar
7.794877123900738e-18	0.3067356927688336	0.656	0.441	1.3127352564361232e-13	Achl_002	CG30116
9.675356514270598e-18	0.31144934810385083	0.36	0.197	1.6294267905683114e-13	Achl_002	CG30419
1.053910682436152e-17	0.4128337238579669	0.482	0.301	1.7748909802907237e-13	Achl_002	Phm
1.0691379600041852e-17	0.45648931885899335	0.738	0.544	1.8005352384430485e-13	Achl_002	CG2993
1.1475132687754026e-17	0.42875438092655993	0.458	0.279	1.932527095944656e-13	Achl_002	smal
1.8438499572553413e-17	0.3278777266725035	0.978	0.889	3.105227713013721e-13	Achl_002	nAChRalpha6
2.613382762635901e-17	0.3117318981294251	0.104	0.035	4.401197910555122e-13	Achl_002	CG31183
2.6390196041279183e-17	0.4158442845578383	0.424	0.26	4.444372915311827e-13	Achl_002	CG13375
2.99211132334005e-17	0.27696738220048545	0.286	0.146	5.039014679636979e-13	Achl_002	CG31191
3.043880110887587e-17	0.5692845171700434	0.798	0.671	5.126198494745787e-13	Achl_002	igl
3.254926023255631e-17	0.2687780434964848	0.662	0.467	5.481620915764808e-13	Achl_002	unc-13-4A
9.918453192428711e-17	0.4880883122527957	0.5	0.332	1.670366702136919e-12	Achl_002	Syn1
1.269895981372915e-16	0.3737900590535599	0.976	0.88	2.1386318222301263e-12	Achl_002	bru3
1.2968806370329926e-16	0.32682032182069243	0.696	0.487	2.184076680827263e-12	Achl_002	CG17716
1.398702503403134e-16	0.6516616910230335	0.348	0.205	2.355554885981218e-12	Achl_002	VGlut
1.4237407915785222e-16	0.3808305342143308	0.434	0.272	2.3977218670973893e-12	Achl_002	CG13108
1.9639296048948366e-16	0.33687825850581987	0.59	0.391	3.3074538476033946e-12	Achl_002	Mmp2
2.3679228508808197e-16	0.3916410834135795	0.5	0.329	3.9878188731683895e-12	Achl_002	mam
2.6243223332898326e-16	0.27890914976824704	0.13	0.05	4.419621241493407e-12	Achl_002	CG8036
3.499311756336496e-16	0.41841386205132	0.616	0.431	5.893190928846293e-12	Achl_002	CG44838
4.244632636719219e-16	0.3806026120912347	0.224	0.109	7.148385823498837e-12	Achl_002	CARPA
5.121834098665784e-16	0.8643705658072991	0.33	0.2	8.625680805563048e-12	Achl_002	bi
6.622965653278804e-16	0.37020730663432905	0.138	0.055	1.1153736456686834e-11	Achl_002	lncRNA:CR45962
8.036586831066788e-16	0.29340764664038066	0.226	0.111	1.3534415882199576e-11	Achl_002	SCCRO4
1.195719780731541e-15	0.2503018508104349	0.994	0.972	2.013711682729988e-11	Achl_002	pum
1.3363718291105265e-15	0.29986038588703523	0.456	0.282	2.2505837974050375e-11	Achl_002	CG1648
1.4622873281156689e-15	0.4036256734397108	0.264	0.142	2.4626380892795975e-11	Achl_002	CG4393
1.6145167649356753e-15	0.496203267021053	0.454	0.296	2.7190076838281703e-11	Achl_002	sfl
1.989305927649171e-15	0.3907189764326514	0.25	0.129	3.350190112753969e-11	Achl_002	kek5
2.8225489200998638e-15	0.46174257887152503	0.966	0.915	4.7534546363401805e-11	Achl_002	lncRNA:CR42862
4.5107115796958744e-15	0.28111715923978986	0.832	0.672	7.596489371365822e-11	Achl_002	CG45263
4.582080663151361e-15	0.3160788991676122	0.422	0.26	7.716682044813207e-11	Achl_002	CG31324
4.799523188251328e-15	0.36961072872380774	0.466	0.299	8.082877001334061e-11	Achl_002	Dscam1
5.5905106781228535e-15	0.43271594423450543	0.504	0.328	9.414979033026696e-11	Achl_002	Frq2
5.605291691512483e-15	0.3064247434304881	0.61	0.431	9.439871737676171e-11	Achl_002	CG6024
6.806336862601543e-15	0.2994860865552278	0.814	0.648	1.146255191030726e-10	Achl_002	GABA-B-R1
9.181618846928012e-15	0.3451869375712058	0.522	0.352	1.5462764300111463e-10	Achl_002	SP2353
1.0015768660024834e-14	0.3921676506790719	0.32	0.184	1.6867556000347824e-10	Achl_002	Itpr
1.0492180529319904e-14	0.28141653926204446	0.96	0.91	1.7669881229427651e-10	Achl_002	Rbp1-like
1.0855740128420498e-14	0.34552042740674604	0.446	0.281	1.828215195027296e-10	Achl_002	Myc
1.4806340885824092e-14	0.428118690536349	0.72	0.551	2.493535868581635e-10	Achl_002	mtgo
2.3000976306652152e-14	0.36855544377264504	0.382	0.238	3.873594419803289e-10	Achl_002	Nep3
3.2368993050615843e-14	0.33587994055944254	0.184	0.088	5.451262119654214e-10	Achl_002	CG10019
3.3548117272468415e-14	0.2650681705843466	0.296	0.166	5.649838429856406e-10	Achl_002	ergic53
6.643414524185634e-14	0.28290712742320423	0.61	0.425	1.1188174400181027e-9	Achl_002	nrm
8.157012298117087e-14	0.4257319417195342	0.704	0.533	1.3737224411258987e-9	Achl_002	Shab
1.0225014812552885e-13	0.37355781742198335	0.716	0.546	1.7219947445820311e-9	Achl_002	CG11360
1.226095968772148e-13	0.30705995096023064	0.284	0.157	2.064868221009174e-9	Achl_002	tok
1.4117926030023917e-13	0.3673918365954987	0.864	0.75	2.3775999227163273e-9	Achl_002	hfp
1.5618051796881186e-13	0.3689466425337362	0.656	0.488	2.6302361031127603e-9	Achl_002	Ac3
1.6657016624990205e-13	0.2591639010499529	0.972	0.894	2.8052081698146e-9	Achl_002	Rim
2.0244636280129746e-13	0.40347796146272863	0.678	0.544	3.40939919593665e-9	Achl_002	fend
2.090911645134159e-13	0.4043480153345098	0.656	0.555	3.521304301570437e-9	Achl_002	CG43324
2.1429839362284346e-13	0.4108402496924346	0.728	0.681	3.608999247002306e-9	Achl_002	CanB
2.270548719935755e-13	0.33657806314939887	0.7	0.54	3.823831099243805e-9	Achl_002	Wdr62
2.2715596894892766e-13	0.2526267750167235	0.212	0.108	3.82553367306889e-9	Achl_002	CngB
2.298722450877031e-13	0.28373131478375413	0.946	0.901	3.871278479522008e-9	Achl_002	futsch
4.502133547779703e-13	0.34446535256220845	0.364	0.23	7.582043107815797e-9	Achl_002	Nlp
4.692731160707926e-13	0.3749766253708988	0.79	0.664	7.903028547748216e-9	Achl_002	CG45050
5.303364273434126e-13	0.3097065143710611	0.424	0.275	8.931395772890409e-9	Achl_002	Paip2
5.801445243527436e-13	0.42299865361014977	0.668	0.521	9.770213934624552e-9	Achl_002	SPoCk
6.208313107336497e-13	0.251103471720433	0.966	0.942	1.0455420104065396e-8	Achl_002	fne
6.896537714577184e-13	0.27102683992168286	0.636	0.447	1.1614459165119436e-8	Achl_002	kirre
8.008711287401643e-13	0.3363221657553864	0.344	0.21	1.3487470679113109e-8	Achl_002	CG43102
1.173364798952851e-12	0.30724294421472376	0.688	0.53	1.9760636579164965e-8	Achl_002	rin
1.195483562487879e-12	0.39052398986282744	0.484	0.337	2.0133138675858372e-8	Achl_002	CG45002
1.2396863141316677e-12	0.3416258069599676	0.532	0.375	2.0877557216291413e-8	Achl_002	NUCB1
1.3570960364035174e-12	0.25249245067162307	0.244	0.134	2.2854854349071636e-8	Achl_002	dome
1.4353784785702573e-12	0.38555050338452634	0.33	0.203	2.41732089576017e-8	Achl_002	Dys
1.629977482896301e-12	0.2977145902279018	0.262	0.148	2.74504507894566e-8	Achl_002	CG30015
1.6695536642969222e-12	0.3424551608437456	0.774	0.637	2.8116953260424463e-8	Achl_002	Abl
3.0929391245882178e-12	0.31941162920194976	0.456	0.306	5.208818779719017e-8	Achl_002	prim
3.73302377496922e-12	0.3474012370860661	0.144	0.067	6.286785339425663e-8	Achl_002	CG32137
3.7773581464047545e-12	0.31754409635085046	0.486	0.334	6.361448854360248e-8	Achl_002	CG15772
5.22810394794277e-12	0.3367426630254302	0.442	0.302	8.80464985873042e-8	Achl_002	Ephrin
5.528837858589246e-12	0.28668183114956225	0.46	0.31	9.31111583765015e-8	Achl_002	CG34384
5.74204036814826e-12	0.3516218207850219	0.252	0.143	9.670170183998485e-8	Achl_002	fra
7.422191760288349e-12	0.25267367253367146	0.218	0.119	1.249971314350161e-7	Achl_002	Hs3st-B
8.633042617136782e-12	0.305695191200144	0.386	0.248	1.4538907071520058e-7	Achl_002	DIP-gamma
8.903911570260783e-12	0.32647253959388944	0.156	0.075	1.4995077475476185e-7	Achl_002	sdk
9.105367225804718e-12	0.5291535465556412	0.83	0.727	1.5334348944977725e-7	Achl_002	CG32017
9.559487255399966e-12	0.32193883594650674	0.502	0.353	1.6099132486819082e-7	Achl_002	grp
9.906960224728278e-12	0.42035055216663786	0.226	0.125	1.6684311714464896e-7	Achl_002	Svil
1.0796275861899571e-11	0.33450999469460463	0.256	0.147	1.8182008179025074e-7	Achl_002	CG13300
1.6278653557966597e-11	0.33887646743010147	0.51	0.363	2.741488045697155e-7	Achl_002	pigs
1.6398934603235884e-11	0.3327418940510809	0.474	0.329	2.7617445765309553e-7	Achl_002	CG2225
1.6601427936569254e-11	0.3631569748289818	0.46	0.313	2.795846478797628e-7	Achl_002	CG9932
1.7165161734336082e-11	0.29550230598336547	0.464	0.323	2.8907848876795396e-7	Achl_002	Moe
1.7444573914532808e-11	0.30232069263232786	0.718	0.57	2.93784069294647e-7	Achl_002	RhoGAP71E
1.9289125215369628e-11	0.2551996120786417	0.712	0.569	3.248481577520399e-7	Achl_002	Rab26
2.136886590975852e-11	0.47517488145157305	0.636	0.587	3.598730707862433e-7	Achl_002	Fkbp12
2.3848617737207967e-11	0.26450679090499474	0.51	0.363	4.0163457131231946e-7	Achl_002	Teh1
2.4948973264859885e-11	0.29916492973246245	0.168	0.084	4.201656587535053e-7	Achl_002	CG42524
2.5940267658050016e-11	0.37270054025711574	0.478	0.339	4.368600476292203e-7	Achl_002	CG44247
2.766538998647111e-11	0.27041859648204714	0.68	0.519	4.6591283276215995e-7	Achl_002	msi
3.0761950771158054e-11	0.31274505542581954	0.432	0.292	5.180620129370728e-7	Achl_002	CG31145
4.713754126517514e-11	0.4282476897439944	0.53	0.42	7.938433324468145e-7	Achl_002	Adk2
5.1030129680520004e-11	0.2727556442957648	0.852	0.747	8.593984139496373e-7	Achl_002	CG42450
6.116633998099268e-11	0.2864842099892384	0.196	0.105	1.030102331619898e-6	Achl_002	ABCA
6.194325424627199e-11	0.29694259218857066	0.896	0.784	1.0431863447614666e-6	Achl_002	Spn
6.659656068359206e-11	0.30547920700544406	0.216	0.119	1.1215526784723738e-6	Achl_002	GC
7.104564907665786e-11	0.3355827721873863	0.418	0.283	1.196479776099995e-6	Achl_002	scrib
7.136414095943685e-11	0.3210917490238614	0.634	0.499	1.2018434978978763e-6	Achl_002	svr
8.366208710086495e-11	0.2775254289189304	0.776	0.634	1.408953208865667e-6	Achl_002	CG40498
1.2753340816287414e-10	0.29027454329748403	0.724	0.585	2.1477901268709633e-6	Achl_002	Tm1
1.3152686825299408e-10	0.26766446581960124	0.632	0.493	2.2150439882486735e-6	Achl_002	RSG7
1.3250876920017936e-10	0.3326110963236931	0.36	0.239	2.2315801821002208e-6	Achl_002	CG12851
1.4855457754022648e-10	0.2751085213577644	0.5	0.353	2.5018076403549543e-6	Achl_002	Sema2b
1.9065673014656247e-10	0.25876754350547615	0.368	0.237	3.210849992398259e-6	Achl_002	Ppcs
1.944829185908127e-10	0.6196749725883441	0.562	0.424	3.2752868319878767e-6	Achl_002	Corin
2.0357106990345475e-10	0.2567598552288035	0.844	0.707	3.4283403882440813e-6	Achl_002	psq
2.082170455032971e-10	0.29839662030636926	0.546	0.394	3.506583263321027e-6	Achl_002	ChAT
2.0915786300223816e-10	0.28732696980612094	0.886	0.799	3.5224275708206925e-6	Achl_002	Rm62
2.1546728961340091e-10	0.32798145591745964	0.726	0.57	3.6286846243792846e-6	Achl_002	Syn
2.809972659306366e-10	0.26218088848987486	0.722	0.586	4.732274955537851e-6	Achl_002	crol
3.7743332120954326e-10	0.2572747655450782	0.83	0.728	6.356354562489919e-6	Achl_002	Cals
4.0575616502715105e-10	0.2753950852561884	0.638	0.49	6.833339575222251e-6	Achl_002	side-VI
4.267205598338531e-10	0.33820804372966906	0.798	0.668	7.1864009481619205e-6	Achl_002	Sxl
4.4452100245462677e-10	0.3233256959087014	0.63	0.486	7.48617820233837e-6	Achl_002	RhoGAP93B
4.829311259840764e-10	0.28068560385090224	0.67	0.548	8.13304309269783e-6	Achl_002	Fim
5.528618504843295e-10	0.31281960426793254	0.316	0.201	9.310746424006595e-6	Achl_002	Trpm
5.582891728353407e-10	0.3185922042884742	0.128	0.062	9.402147959719974e-6	Achl_002	CG13579
5.97160218104387e-10	0.35369589818945235	0.25	0.15	1.005677523309598e-5	Achl_002	Elk
6.554906182308906e-10	0.35402289277027377	0.668	0.529	1.1039117501626427e-5	Achl_002	Eip63E
7.256649065445234e-10	0.2715907240418076	0.68	0.542	1.222092269111632e-5	Achl_002	PlexA
8.470376035537692e-10	0.26138051145699714	0.418	0.29	1.4264960281449028e-5	Achl_002	lid
8.574795132365494e-10	0.5064709154645113	0.186	0.103	1.4440812482416733e-5	Achl_002	Nos
8.785289694701745e-10	0.32025629775847353	0.666	0.531	1.4795306374847213e-5	Achl_002	enc
9.000279710547098e-10	0.4707311022188143	0.236	0.143	1.5157371060532368e-5	Achl_002	lncRNA:CR45919
1.1985669331626935e-9	0.3396078118642494	0.21	0.121	2.018506572139292e-5	Achl_002	Fili
1.2992661908729959e-9	0.2613426450088434	0.604	0.468	2.1880941920492125e-5	Achl_002	Ae2
1.4185796015101102e-9	0.5367371220747073	0.498	0.389	2.3890299069031763e-5	Achl_002	5-HT1A
1.7365730107514962e-9	0.26096452659783903	0.158	0.084	2.924562607406595e-5	Achl_002	MFS10
2.214526940993023e-9	0.2620876412844484	0.18	0.1	3.72948482132635e-5	Achl_002	Sema1b
2.3134630253485108e-9	0.2860133856042484	0.482	0.351	3.896103080989427e-5	Achl_002	CG12071
2.6589621550563313e-9	0.2966218314932956	0.612	0.478	4.477958165330368e-5	Achl_002	Eph
2.770462807015855e-9	0.2655208064233565	0.688	0.546	4.665736413295402e-5	Achl_002	corto
3.5645329006461703e-9	0.2816041069682962	0.818	0.697	6.003029857978215e-5	Achl_002	Dhit
4.41850541693578e-9	0.3338714262311129	0.482	0.353	7.441204972661548e-5	Achl_002	Haspin
4.996241847595224e-9	0.34043196806933773	0.482	0.359	8.414170895535116e-5	Achl_002	SLO2
6.404416539058278e-9	0.26689271138610304	0.466	0.334	1.0785677893428049e-4	Achl_002	E2f1
7.0086665790742815e-9	0.2629784070754497	0.316	0.208	1.1803295385818995e-4	Achl_002	CG18766
1.0497095885035134e-8	0.2613676133387399	0.532	0.397	1.767815917998767e-4	Achl_002	stx
1.1469982378517149e-8	0.2600147363763723	0.536	0.408	1.9316597323660727e-4	Achl_002	Pp2B-14D
1.2944855790133742e-8	0.2531981777595478	0.842	0.735	2.180043163616423e-4	Achl_002	Nlg3
1.5048630133614606e-8	0.29599685112079144	0.262	0.168	2.534339800802036e-4	Achl_002	LRP1
1.889510088837917e-8	0.3141248900916389	0.562	0.45	3.182123940611936e-4	Achl_002	trio
2.29476446047761e-8	0.28497359519053456	0.392	0.286	3.8646128278903427e-4	Achl_002	CG11151
2.5213138205479443e-8	0.3138365690868641	0.252	0.16	4.246144605184793e-4	Achl_002	CG6959
4.7702223529975877e-8	0.27429841825149415	0.172	0.098	8.033531464683236e-4	Achl_002	Hsp27
9.081489853524229e-8	0.3030715429160302	0.258	0.171	0.00152941370623201	Achl_002	Lrch
1.0415013863512197e-7	0.25520713980488297	0.552	0.426	0.00175399248475408	Achl_002	Gyf
2.1475255052587898e-7	0.3071176621389986	0.326	0.229	0.00361664770340632	Achl_002	Scgdelta
2.158594242885287e-7	0.2999381713461251	0.37	0.268	0.00363528856444311	Achl_002	S
2.275176406853549e-7	0.28924916914786136	0.71	0.581	0.00383162458678206	Achl_002	RhoGAP100F
3.25703807926657e-7	0.26033874984212213	0.148	0.085	0.00548517782929283	Achl_002	Rok
3.419693020131887e-7	0.2683656736270643	0.336	0.238	0.00575910501520411	Achl_002	TBC1D16
4.952370359191297e-7	0.35997569961603676	0.174	0.106	0.00834028692191406	Achl_002	dbr
5.75103466659671e-7	0.30169024209573125	0.574	0.465	0.00968531748201552	Achl_002	tty
7.823589314636809e-7	0.2923790039741627	0.582	0.456	0.01317570676477985	Achl_002	CG33229
1.5409400250909554e-6	0.30951243320254784	0.614	0.506	0.02595097096255678	Achl_002	nAChRalpha4
1.9127210698847894e-6	0.2538285300773955	0.358	0.261	0.03221213553792974	Achl_002	gol
3.5343229876438e-6	0.31073457860715936	0.332	0.245	0.05952153343490923	Achl_002	CG10384
5.0245013623477904e-6	0.3037489411270251	0.25	0.173	0.08461762744329913	Achl_002	Mitf
1.0015806409581462e-5	0.32452453992425156	0.384	0.294	0.1686761957437614	Achl_002	snRNA:7SK
3.674151956980747e-5	0.27264799202248136	0.53	0.439	0.6187639310751276	Achl_002	CG31808
4.3421491454651805e-5	0.26506966110140473	0.39	0.302	0.7312613375877911	Achl_002	CG7564
8.041859112949499e-5	0.35546610564549885	0.378	0.291	1	Achl_002	aop
8.104744541697191e-5	0.25146214327182226	0.466	0.379	1	Achl_002	CG42724
5.568320352953591e-4	0.3281311317854936	0.436	0.374	1	Achl_002	mGluR
0	2.814073603583216	0.787	0.01	0	Achl_003	dsx
0	2.296936901946274	0.679	0.024	0	Achl_003	sv
0	1.6933407431664698	0.235	0.012	0	Achl_003	tfc
0	1.3528232942076217	0.462	0.026	0	Achl_003	Drgx
0	1.3091420309410116	0.479	0.052	0	Achl_003	CG4766
0	0.600033101507998	0.178	0.007	0	Achl_003	B-H1
0	0.5088356001807883	0.11	0.002	0	Achl_003	CG15365
8.163216480926663e-234	0.8415917337096874	0.134	0.007	1.3747672875528593e-229	Achl_003	CG10031
1.4101312378817167e-227	1.3281466300546871	0.732	0.163	2.374802017716599e-223	Achl_003	vvl
9.408649903704571e-198	0.9326236581891134	0.4	0.06	1.5845107302828866e-193	Achl_003	CG32532
2.8174349888510507e-171	0.9010076562440588	0.325	0.047	4.744842264724053e-167	Achl_003	mab-21
5.402121393009389e-153	0.9655684980770136	0.38	0.067	9.097712637967112e-149	Achl_003	tup
4.295792034423216e-139	1.3413931381886903	0.534	0.137	7.23454336517214e-135	Achl_003	trn
1.1079069562319798e-118	0.8493913659614645	0.336	0.065	1.8658261049902775e-114	Achl_003	CG9896
1.577870642979901e-116	1.2645885424297068	0.653	0.215	2.6572919498424507e-112	Achl_003	CG3655
1.3380274610969995e-112	1.3478280207687263	0.695	0.247	2.2533720472334566e-108	Achl_003	pdm3
1.0025959420655125e-109	1.4974248994680337	0.767	0.344	1.688471826032529e-105	Achl_003	spab
3.2500964677186194e-109	0.8344225968970834	0.325	0.064	5.473487461284925e-105	Achl_003	Sox102F
1.2757092796278143e-94	0.9797325377580436	0.989	0.863	2.148421997821202e-90	Achl_003	pros
6.2611113491469765e-84	1.026910864095934	0.923	0.635	1.054433762309842e-79	Achl_003	klg
3.2881791290566047e-80	1.0049174534868683	0.954	0.752	5.537622471244228e-76	Achl_003	CG31221
4.789121731537707e-77	1.4220414347114685	0.574	0.242	8.065359908082652e-73	Achl_003	beat-Ia
5.4787593013948924e-70	1.0128353963045562	0.868	0.487	9.226778539479138e-66	Achl_003	CG17716
2.873400977470526e-68	0.8666729285615444	0.895	0.64	4.839094586158112e-64	Achl_003	trv
1.3557144878683045e-65	0.5248881892666171	0.279	0.068	2.2831587690190117e-61	Achl_003	crb
3.379867805353037e-64	1.0207165354541328	0.864	0.6	5.69203537099505e-60	Achl_003	hig
3.185706917908706e-58	0.7495250290124931	0.967	0.904	5.365049020450052e-54	Achl_003	Ggamma30A
3.5802175527117105e-58	1.11838257331025	0.477	0.196	6.029444380521789e-54	Achl_003	DIP-theta
6.262059194096431e-58	0.4929042464255518	0.18	0.037	1.0545933888777799e-53	Achl_003	tnc
2.9391011410225056e-54	0.7984920329562317	0.303	0.093	4.949740231596002e-50	Achl_003	Neto
2.6784995465859866e-50	0.7935265059069225	0.96	0.598	4.5108610864054606e-46	Achl_003	lncRNA:roX1
1.8534065222484497e-49	0.7606608049657624	0.538	0.24	3.121321924118614e-45	Achl_003	caps
1.6033283197273256e-48	0.7614874463380112	0.811	0.509	2.7001652232527886e-44	Achl_003	CG14762
4.1856678612085717e-48	0.9121078494072612	0.444	0.187	7.049083245061356e-44	Achl_003	CG11768
5.819938996910386e-48	0.6758500986029858	0.98	0.963	9.80135926469678e-44	Achl_003	Cam
1.4033273986457426e-45	0.724345203351713	0.677	0.378	2.363343672059295e-41	Achl_003	CG11030
9.178915865846788e-45	0.7778727151456915	0.673	0.37	1.5458212209672579e-40	Achl_003	CG34354
3.728141473604197e-43	0.7336277206613913	0.826	0.52	6.278563055696828e-39	Achl_003	VAChT
9.351932671504122e-42	0.6089244733995516	0.785	0.462	1.5749589812080097e-37	Achl_003	rdgA
1.7715456082355108e-41	0.7556767682102201	0.716	0.411	2.9834599588294243e-37	Achl_003	Octalpha2R
4.1965209040573056e-41	0.7124852799800743	0.47	0.211	7.06736085452291e-37	Achl_003	dally
1.429457929254928e-40	0.5591244826734254	0.91	0.901	2.4073500986582247e-36	Achl_003	futsch
2.8113226371626766e-40	0.90599750620329	0.505	0.254	4.734548453245664e-36	Achl_003	fru
1.6636872736389688e-39	0.786899262392144	0.655	0.371	2.8018157375353875e-35	Achl_003	Dop1R1
7.084377487923804e-36	0.5892984535854602	0.965	0.845	1.1930800127412478e-31	Achl_003	Msp300
1.1330580166145354e-35	0.5081446956556084	0.211	0.066	1.908183005780539e-31	Achl_003	CG9008
5.4407161574086266e-34	0.6565190487466064	0.459	0.227	9.16271008069187e-30	Achl_003	CG11638
2.2965586358332232e-33	0.4814193078235454	0.209	0.067	3.867634398606731e-29	Achl_003	CG32137
2.0321717529226368e-32	0.5134481283546917	0.879	0.671	3.422380449097013e-28	Achl_003	hdc
2.4433421493633974e-32	0.6333364899671103	0.927	0.733	4.114832513742898e-28	Achl_003	GluClalpha
4.534814965072631e-32	0.5526582904398025	0.424	0.193	7.637081882678819e-28	Achl_003	CG43795
1.1364755448679684e-30	0.645924053635452	0.607	0.344	1.9139384651121455e-26	Achl_003	SKIP
1.4673781042946824e-30	0.5463299662455001	0.686	0.408	2.471211465442675e-26	Achl_003	Octbeta2R
2.24057329909149e-30	0.6135556311858141	0.853	0.575	3.773349492999978e-26	Achl_003	Ca-alpha1T
2.6088753879469035e-30	0.5303251354924772	0.925	0.755	4.3936070408413804e-26	Achl_003	tutl
2.8324797079152418e-30	0.4686691544780093	0.862	0.629	4.770179076100059e-26	Achl_003	Pde6
5.762470600457824e-30	0.6602539933306523	0.288	0.119	9.704576738231024e-26	Achl_003	rn
9.66206554443226e-30	0.28572471110330333	0.16	0.047	1.6271884583378372e-25	Achl_003	CycJ
1.0385645353803296e-29	0.5120812324933821	0.49	0.261	1.749046534034013e-25	Achl_003	Camta
1.2356432056785227e-29	0.6390002189507166	0.299	0.123	2.0809467226832e-25	Achl_003	AstC-R2
1.5939052199809835e-28	0.7207024462116758	0.752	0.541	2.6842957809699743e-24	Achl_003	CG42342
4.5576239847042e-28	0.5354221158311838	0.543	0.303	7.675494552640343e-24	Achl_003	CG43902
1.635521337621508e-27	0.549812276864037	0.721	0.468	2.754381484688381e-23	Achl_003	Ae2
1.8481033316632e-27	0.5305825979185457	0.818	0.661	3.112390820853995e-23	Achl_003	CanA-14F
2.726493101174188e-27	0.5227182804151993	0.455	0.241	4.59168703168745e-23	Achl_003	CG14015
6.085621657732738e-27	0.5932447737286768	0.378	0.182	1.0248795433787705e-22	Achl_003	Scp2
1.1712557875316116e-25	0.47103703222448734	0.29	0.126	1.972511871781987e-21	Achl_003	CG12290
2.518517497887031e-25	0.4192154277817364	0.453	0.231	4.2414353181915485e-21	Achl_003	Epac
2.6280810358733096e-25	0.4498091215929776	0.457	0.233	4.4259512725142406e-21	Achl_003	CG17839
3.3769463381008702e-25	0.3983528261073266	0.945	0.817	5.6871153279956746e-21	Achl_003	Hk
3.6101930880890143e-25	0.5031935446450263	0.226	0.088	6.0799261796507095e-21	Achl_003	CG10019
5.5558549838959645e-25	0.5464094804715454	0.618	0.371	9.356615378379194e-21	Achl_003	CG3009
5.754851609190065e-25	0.4281098319471771	0.277	0.12	9.691745595036988e-21	Achl_003	CG11279
6.8884777780164275e-25	0.4548813322588594	0.818	0.608	1.1600885425957466e-20	Achl_003	Ace
5.9554816911142064e-24	0.5396096649927588	0.396	0.203	1.0029626716005436e-19	Achl_003	Hsp67Ba
6.612687994968944e-24	0.5030384262439351	0.169	0.059	1.1136427852327197e-19	Achl_003	Sulf1
1.1862105124757458e-23	0.4909775800062719	0.807	0.658	1.9976971240604041e-19	Achl_003	CG15628
1.2723740441538904e-23	0.45099337762731206	0.914	0.771	2.1428051277595668e-19	Achl_003	Syp
2.2710781561751354e-23	0.2514066821793717	0.147	0.047	3.8247227228145456e-19	Achl_003	CG17026
2.529170850226696e-23	0.4676900835695017	0.87	0.824	4.259376628866779e-19	Achl_003	Snap25
2.5530837331728253e-23	0.5885286518901784	0.982	0.964	4.299648315036356e-19	Achl_003	jim
2.659032066731576e-23	0.4710670898069278	0.776	0.494	4.4780759035826465e-19	Achl_003	lncRNA:roX2
1.6516051242537204e-22	0.4398987568683994	0.91	0.735	2.78146818975569e-18	Achl_003	shakB
1.6616989066444898e-22	0.3138323402610812	0.6	0.347	2.798467128679986e-18	Achl_003	beat-Ic
2.2314756309310983e-22	0.8073891339327863	0.609	0.423	3.758028110051063e-18	Achl_003	eys
3.182224311607957e-22	0.5326182377671129	0.743	0.55	5.3591839631789605e-18	Achl_003	kcc
6.630173251750717e-22	0.4759125881334292	0.411	0.217	1.1165874773273381e-17	Achl_003	CG31690
1.0045082956220315e-21	0.4798435294808125	0.345	0.172	1.6916924206570633e-17	Achl_003	dpr2
1.90117047552835e-21	0.5279050029799952	0.457	0.255	3.2017611978372936e-17	Achl_003	CG13743
4.119063856605541e-21	0.5439954793970263	0.815	0.671	6.93691544090939e-17	Achl_003	igl
4.378750105295212e-21	0.4544022894927191	0.853	0.682	7.374253052327666e-17	Achl_003	jeb
2.7451002447711144e-20	0.3740314039794933	0.176	0.066	4.623023322219034e-16	Achl_003	lncRNA:CR43148
1.1963346406749614e-19	0.3047937431947289	0.182	0.071	2.0147471683607024e-15	Achl_003	Lmpt
1.648178814538133e-19	0.6704764231211111	0.497	0.318	2.775697941563669e-15	Achl_003	CG46301
1.8215579758386362e-19	0.47401534484016494	0.13	0.043	3.067685787109847e-15	Achl_003	lncRNA:CR46003
1.9443826967822068e-19	0.5016694076633157	0.749	0.544	3.2745348996509143e-15	Achl_003	CG2993
2.9610670496272056e-19	0.3645108031918277	0.191	0.077	4.986733018277177e-15	Achl_003	hbs
3.872717869991281e-19	0.42652304562766297	0.688	0.471	6.5220441648523156e-15	Achl_003	Mp
6.519506839339479e-19	0.3810994736763356	0.556	0.345	1.0979501468131615e-14	Achl_003	pyd
6.850339620445824e-19	0.36265841473363425	0.64	0.416	1.1536656954792813e-14	Achl_003	CG32700
6.974043426954093e-19	0.2769330716478312	0.121	0.04	1.1744986535333388e-14	Achl_003	MP1
1.4006223206994523e-18	0.27988552623010626	0.209	0.089	2.3587880502899474e-14	Achl_003	GstZ2
1.796455214252948e-18	0.3004748250978837	0.927	0.863	3.0254102263233895e-14	Achl_003	chinmo
2.7590102810551197e-18	0.5854628062127705	0.536	0.344	4.646449214324929e-14	Achl_003	CG15236
2.820360715484174e-18	0.3803698847591839	0.486	0.282	4.7497694809468986e-14	Achl_003	CG1648
3.885073408013959e-18	0.33734952059527634	0.635	0.394	6.542852126436309e-14	Achl_003	ChAT
4.5759396385721976e-18	0.2723719312907243	0.123	0.042	7.706339945319441e-14	Achl_003	CG14864
5.2627998798650725e-18	0.4135963985995703	0.233	0.106	8.863081277680769e-14	Achl_003	pxb
8.745877057100539e-18	0.4693807788295916	0.743	0.605	1.472893155186302e-13	Achl_003	eIF4EHP
1.2192712974738387e-17	0.3585197496128071	0.257	0.122	2.0533747920756921e-13	Achl_003	CG12541
1.691114873732414e-17	0.3368308745089279	0.919	0.805	2.848006558852759e-13	Achl_003	Nckx30C
2.0658087690003687e-17	0.41367665122635966	0.334	0.177	3.479028547873521e-13	Achl_003	sick
2.295775872985231e-17	0.4074649733189011	0.664	0.45	3.866316147694427e-13	Achl_003	kek2
5.2680894120634173e-17	0.5140527916202329	0.374	0.211	8.871989378856001e-13	Achl_003	br
7.599640365442245e-17	0.4468816168710755	0.297	0.156	1.2798554339441284e-12	Achl_003	CG4629
2.3876712828327735e-16	0.3269638315325103	0.534	0.339	4.0210772074186736e-12	Achl_003	beat-VI
2.717101141112797e-16	0.5081399240016116	0.429	0.267	4.575870031748062e-12	Achl_003	CG12163
3.156609518839021e-16	0.35740033527239934	0.855	0.756	5.316046090676795e-12	Achl_003	CG3662
3.7532840487788765e-16	0.794129898824097	0.547	0.368	6.320905666548506e-12	Achl_003	Calx
4.7763455453186795e-16	0.41577592277339015	0.809	0.711	8.043843532871186e-12	Achl_003	orb2
6.176727005009312e-16	0.4043150913252022	0.435	0.26	1.040222594913618e-11	Achl_003	ed
8.215408860654347e-16	0.533967077482159	0.626	0.441	1.3835570062227986e-11	Achl_003	CG30116
1.1796844968818532e-15	0.26506861429024564	0.967	0.941	1.986706661198729e-11	Achl_003	ps
1.4910660905964213e-15	0.4142426666848863	0.312	0.17	2.5111044031734328e-11	Achl_003	CG4168
1.971292770056561e-15	0.49315949383351576	0.516	0.339	3.3198541540522545e-11	Achl_003	CG44422
2.4609594396884498e-15	0.3173973699101622	0.866	0.808	4.1445017923793184e-11	Achl_003	Ggamma1
3.5337363006055852e-15	0.5337143958586676	0.543	0.383	5.951165303849867e-11	Achl_003	Atox1
4.3799843753875104e-15	0.2876270117485742	0.657	0.447	7.376331686590104e-11	Achl_003	kirre
4.463104533894715e-15	0.2985464413428196	0.154	0.063	7.516314345532087e-11	Achl_003	rst
6.820765979718089e-15	0.27626891115425867	0.925	0.898	1.1486851986443231e-10	Achl_003	Syx1A
2.0497689922434242e-14	0.3686819961431418	0.998	0.985	3.45201595983715e-10	Achl_003	lncRNA:Hsromega
2.6793675688303714e-14	0.3267281616933308	0.152	0.064	4.5123229226672274e-10	Achl_003	5-HT2B
3.0456388812955365e-14	0.32206210986271855	0.24	0.119	5.129160439989813e-10	Achl_003	CG14082
6.76463580558381e-14	0.2834945174604683	0.189	0.088	1.1392323160183694e-9	Achl_003	lncRNA:CR44320
1.1983471731255066e-13	0.5885159222490346	0.352	0.219	2.018136474260666e-9	Achl_003	dpr17
1.3729242552834846e-13	0.42222551885961024	0.644	0.465	2.3121417383229167e-9	Achl_003	Task6
1.583132151263276e-13	0.26616519104718916	0.668	0.454	2.666152855942483e-9	Achl_003	ChT
2.905405044370557e-13	0.2740414528304371	0.431	0.259	4.892992635224455e-9	Achl_003	CG44153
1.3349498778738605e-12	0.3076422204150393	0.314	0.181	2.2481890893273684e-8	Achl_003	CG1358
1.623951972733646e-12	0.43933812278614504	0.681	0.546	2.7348975172807332e-8	Achl_003	dati
2.3664777767301393e-12	0.2795149436523001	0.281	0.158	3.9853852237912285e-8	Achl_003	CG31345
2.454270670570132e-12	0.30629334937210806	0.244	0.131	4.13323723630716e-8	Achl_003	CG43740
3.284255786842115e-12	0.4462531420019935	0.473	0.307	5.531015170620806e-8	Achl_003	fred
4.852282249122991e-12	0.3157502207815561	0.921	0.827	8.17172853574803e-8	Achl_003	Hasp
6.022040366129538e-12	0.3669978029240588	0.609	0.456	1.0141718180598757e-7	Achl_003	comt
1.5318888075340482e-11	0.28648408143498316	0.358	0.218	2.579853940768091e-7	Achl_003	CG43759
2.275979813961028e-11	0.2953351222319025	0.396	0.251	3.832977604691767e-7	Achl_003	AcCoAS
2.965930802214281e-11	0.29154834042712774	0.369	0.229	4.994924064009071e-7	Achl_003	numb
3.637826646839975e-11	0.32303794509426265	0.708	0.559	6.126463855943201e-7	Achl_003	Cow
4.4553110559754745e-11	0.5832980236482954	0.62	0.483	7.503189349368298e-7	Achl_003	Pvf3
4.970709827921927e-11	0.43484844530678024	0.505	0.362	8.371172421203317e-7	Achl_003	mt:ND2
6.163276211621375e-11	0.2507122494780827	0.569	0.388	1.0379573467991558e-6	Achl_003	CG33543
6.301929584742598e-11	0.31245015938055154	0.697	0.542	1.0613079613665009e-6	Achl_003	Fie
7.643166100900355e-11	0.46765441053034174	0.87	0.841	1.2871856030526288e-6	Achl_003	mt:CoIII
8.642727818139277e-11	0.26734650350391664	0.459	0.311	1.4555217918528356e-6	Achl_003	Kank
9.669037797740652e-11	0.3059420181284551	0.677	0.504	1.628362655517503e-6	Achl_003	nwk
1.6054803615546592e-10	0.4761339027520606	0.846	0.832	2.7037894768942015e-6	Achl_003	mt:CoII
1.9537229924205906e-10	0.3552348488921728	0.64	0.495	3.290264891535517e-6	Achl_003	CG12531
3.316168281330883e-10	0.263915856082537	0.418	0.271	5.58475900258934e-6	Achl_003	Toll-6
4.1480454843307446e-10	0.2884405445265348	0.343	0.217	6.985723400161407e-6	Achl_003	CG12594
5.74218660863191e-10	0.283751634016459	0.84	0.779	9.670416467597e-6	Achl_003	RpL31
7.901759232337146e-10	0.3179289042358264	0.501	0.365	1.330735272317899e-5	Achl_003	CG44000
8.524758626757245e-10	0.2985828014827463	0.426	0.279	1.4356546003321877e-5	Achl_003	nkd
8.764104542904195e-10	0.28118388183814447	0.147	0.073	1.4759628460704955e-5	Achl_003	PPO2
9.964370447612344e-10	0.2880484843406781	0.763	0.611	1.6780996270823948e-5	Achl_003	Vha44
2.06827974092246e-9	0.2771724584064431	0.185	0.1	3.4831899116875156e-5	Achl_003	Atf3
2.089901446692467e-9	0.3626043194364292	0.567	0.434	3.519603026374784e-5	Achl_003	Dak1
2.1532695418614872e-9	0.3117266075494396	0.613	0.471	3.6263212354489314e-5	Achl_003	Ktl
2.2298868883820335e-9	0.30050074816847916	0.787	0.619	3.7553525087241826e-5	Achl_003	Rbp9
3.063935803667501e-9	0.28652495604253114	0.596	0.463	5.1599742869564384e-5	Achl_003	CG33995
5.762851715358906e-9	0.2621928536704504	0.251	0.15	9.705218573835934e-5	Achl_003	MCU
6.045580408387817e-9	0.2876016365727039	0.787	0.649	1.0181361965765922e-4	Achl_003	Hs3st-A
6.755811281596518e-9	0.428298682586717	0.499	0.372	1.1377461779336696e-4	Achl_003	mt:ND3
6.867324908896668e-9	0.2639427375673289	0.376	0.252	1.156526187907288e-4	Achl_003	DIP-delta
8.488581400164518e-9	0.2695022119783119	0.495	0.354	1.4295619936017064e-4	Achl_003	GlcAT-P
9.131716802741908e-9	0.3007765334491621	0.71	0.556	1.5378724267497648e-4	Achl_003	Con
9.235874045811307e-9	0.3245062024229135	0.69	0.565	1.5554135480550825e-4	Achl_003	Mid1
9.620821781974083e-9	0.2662939211479758	0.73	0.667	1.6202425963022553e-4	Achl_003	alphaSnap
1.0294530196336135e-8	0.37987131181206646	0.857	0.832	1.7337018303649685e-4	Achl_003	mt:CoI
1.0992138451921854e-8	0.39568803181958145	0.684	0.577	1.8511860366881593e-4	Achl_003	mt:ND4
1.1923420559081212e-8	0.36193452164573303	0.697	0.614	2.008023256354867e-4	Achl_003	mt:ND5
1.4209321057729381e-8	0.25021456582883284	0.492	0.352	2.392991759332205e-4	Achl_003	SP2353
2.0828508578588585e-8	0.30266571157436606	0.446	0.318	3.507729129720103e-4	Achl_003	NetB
2.3934206422578865e-8	0.2815231181625367	0.301	0.193	4.0307597036265066e-4	Achl_003	path
2.7755337337114733e-8	0.4519311552937219	0.798	0.663	4.6742763609434915e-4	Achl_003	cindr
3.1468854796133925e-8	0.2838642710548782	0.393	0.273	5.299669836216914e-4	Achl_003	tipE
5.7927418916849824e-8	0.276517963297066	0.191	0.11	9.755556619786678e-4	Achl_003	GABA-B-R3
6.416659606799599e-8	0.285076674656608	0.646	0.542	0.00108062964438112	Achl_003	Mlf
7.961307724201914e-8	0.2536715892026953	0.782	0.735	0.00134076383383284	Achl_003	COX4
9.897218060819185e-8	0.29876555003300354	0.653	0.504	0.00166679049362255	Achl_003	jef
1.3578052603326898e-7	0.25455966171602196	0.635	0.515	0.00228667983892628	Achl_003	ND-B17.2
1.467707886337034e-7	0.25366678320627134	0.69	0.563	0.00247176685138019	Achl_003	awd
2.0422260584998177e-7	0.3007886257200063	0.655	0.521	0.00343931290511954	Achl_003	SPoCk
6.076773664889599e-7	0.3472870089399156	0.749	0.703	0.01023389452904057	Achl_003	RNASEK
7.741128599167579e-7	0.2627133440188638	0.747	0.665	0.01303683467385812	Achl_003	RpL35
1.7089125802914782e-6	0.2594263751089567	0.598	0.466	0.02877979676468878	Achl_003	mim
2.27240164554459e-6	0.2577205278965855	0.747	0.678	0.03826951611261644	Achl_003	RpL9
2.5681919802316076e-6	0.33176908955234774	0.611	0.534	0.0432509211390805	Achl_003	mt:ND6
2.952813288810537e-6	0.2597579046582843	0.659	0.539	0.04972832859685825	Achl_003	side-II
9.12459328550146e-6	0.25375291835967273	0.705	0.593	0.1536672755211301	Achl_003	Hr3
2.244456502308616e-5	0.28255194061068645	0.622	0.511	0.3779889195537941	Achl_003	Parp
5.418551917545895e-5	0.2865765148406527	0.42	0.334	0.912538328433904	Achl_003	Moca-cyp
6.087249739383384e-5	0.3373331102718944	0.71	0.635	1	Achl_003	CG15765
6.549180390271119e-5	0.2626234954332466	0.233	0.162	1	Achl_003	Uhg1
1.0907106952119802e-4	0.28037593761348134	0.776	0.774	1	Achl_003	mt:Cyt-b
2.8536324506136005e-4	0.3053723752562254	0.235	0.172	1	Achl_003	Piezo
0.00197127809162379	0.31423830887217497	0.108	0.072	1	Achl_003	RhoGEF2
0.00262187107952577	0.3570397392504694	0.321	0.256	1	Achl_003	Dg
0.00757598070731628	0.4558630311088523	0.27	0.222	1	Achl_003	ninaE
0.0080803296722294	0.33984806212897856	0.134	0.1	1	Achl_003	bab2
5.651588097307521e-286	1.562930784229386	0.392	0.04	9.517839514675598e-282	Achl_004	kn
4.467596762978186e-236	2.1888218577899625	0.68	0.136	7.523879708531565e-232	Achl_004	CG14459
1.5234089785775807e-219	1.2236970241861984	0.259	0.023	2.565573060822503e-215	Achl_004	Scr
4.9572178061744886e-210	1.4647671207011097	0.276	0.027	8.348450507378458e-206	Achl_004	trh
1.2529214584231115e-199	1.280118817933562	0.281	0.029	2.1100450281303622e-195	Achl_004	fd102C
3.9080709584751087e-193	2.2335730746343954	0.998	0.681	6.58158230116793e-189	Achl_004	heph
7.68442797095526e-171	2.0485047812158412	0.956	0.607	1.2941345145885754e-166	Achl_004	Ace
2.719607772745387e-169	2.0765248112496115	0.894	0.418	4.580091450080506e-165	Achl_004	beat-VII
1.517023903203657e-147	0.7627237565378995	0.153	0.012	2.5548199553852787e-143	Achl_004	unc-4
1.7113731688971172e-130	1.471188471788459	0.552	0.144	2.882123553739635e-126	Achl_004	Hsp67Bc
3.5633027081862237e-113	1.52685492478804	0.732	0.316	6.000958090856422e-109	Achl_004	CG13995
4.8587659638501925e-108	1.320109512644264	0.973	0.682	8.18264775972011e-104	Achl_004	jeb
1.2903903242788904e-102	1.0109310892224386	0.288	0.052	2.1731463451180787e-98	Achl_004	CG4766
9.834617662472594e-94	1.4552416335803442	0.424	0.11	1.6562479605370097e-89	Achl_004	Optix
2.7817777718941155e-79	1.0508319871239005	0.956	0.719	4.68479194564688e-75	Achl_004	Ddc
2.1979090319899093e-78	1.4081441906500498	0.51	0.175	3.7014986007742046e-74	Achl_004	CG31997
5.2362665737199464e-71	0.8217760578534898	0.933	0.616	8.818396536801761e-67	Achl_004	hth
1.3657633047896802e-70	1.2369871550661855	0.754	0.415	2.3000819815963006e-66	Achl_004	Ten-m
3.2084973078884766e-68	0.9442269243336296	0.973	0.673	5.403430316214983e-64	Achl_004	rad
7.808368783776912e-66	1.1470187375896062	0.507	0.188	1.3150073868758698e-61	Achl_004	Rgk2
2.009049909973802e-65	0.8823008151127041	0.224	0.047	3.383440953386879e-61	Achl_004	mab-21
1.7933435548270985e-64	1.3557647717706711	0.367	0.112	3.0201698806843166e-60	Achl_004	salr
5.4389845016451334e-64	0.5950623291298105	0.131	0.018	9.159793799220569e-60	Achl_004	lncRNA:CR45267
1.188219121972378e-63	0.7936503932896214	0.175	0.031	2.0010798233136818e-59	Achl_004	tsh
1.0971288152437969e-61	0.7911133988231107	1	0.999	1.847674637752078e-57	Achl_004	lncRNA:noe
1.8137079924726813e-61	0.9218546582575904	0.946	0.752	3.0544656301232424e-57	Achl_004	CG31221
1.0884117529048628e-57	0.5597429013532138	0.97	0.685	1.8329942330670792e-53	Achl_004	mbl
2.3149818164984126e-55	0.6183585074061274	0.251	0.063	3.898660877164976e-51	Achl_004	AnxB11
6.781983531213449e-55	1.00899603736865	0.631	0.298	1.1421538464916573e-50	Achl_004	bma
2.68486433607753e-52	0.8112798829320721	0.443	0.165	4.5215800283881676e-48	Achl_004	btsz
1.458952379832171e-51	1.096844852806596	0.682	0.42	2.457021702875359e-47	Achl_004	Adk2
5.801900609802944e-50	0.9134968777901068	0.842	0.629	9.770980816969138e-46	Achl_004	Pde6
1.2524756986015168e-48	0.7826972842328792	0.894	0.751	2.1092943240148144e-44	Achl_004	CG16779
1.266879607640432e-46	1.077538526005448	0.261	0.076	2.133551947227251e-42	Achl_004	salm
8.640039059869147e-45	0.5544387144272346	0.123	0.022	1.4550689780725629e-40	Achl_004	CG9109
2.821687096200288e-44	0.9550607831141692	0.667	0.373	4.752003238710905e-40	Achl_004	mGluR
5.929274175624787e-42	0.8213507426142403	0.3	0.101	9.985490639169708e-38	Achl_004	NLaz
1.3539883538293494e-36	0.8330557210484789	0.468	0.225	2.280251786684007e-32	Achl_004	CG14024
4.9411134460640497e-36	0.5745482157742661	0.943	0.834	8.321329154516465e-32	Achl_004	CG2269
2.824803374966146e-34	0.6605789962273092	0.818	0.556	4.7572513637804884e-30	Achl_004	Con
9.704444722439648e-34	0.6478674793002486	0.195	0.058	1.6343255357060609e-29	Achl_004	tio
5.889978533463473e-33	0.8369837965227687	0.534	0.296	9.919312848205835e-29	Achl_004	CG1275
1.0963279174582492e-32	0.5908586619349678	0.197	0.059	1.846325845791437e-28	Achl_004	Sulf1
1.4089057864261587e-32	0.5171437190523225	1	0.985	2.372738234920294e-28	Achl_004	lncRNA:Hsromega
1.6506983937278118e-32	0.9076116126045368	0.222	0.071	2.7799411648770083e-28	Achl_004	Dh44
2.8532476445865997e-32	0.6512048851647272	1	0.977	4.805154358248293e-28	Achl_004	IA-2
4.7818224614335296e-30	0.6737678233029207	0.126	0.03	8.053067207300208e-26	Achl_004	rk
1.873246147614067e-29	0.5324741004261133	0.968	0.888	3.1547338371968507e-25	Achl_004	sm
2.7957345104232503e-29	0.5549199449907558	0.549	0.295	4.708296489003796e-25	Achl_004	Fas2
1.1043587994473243e-28	0.996253962758072	0.549	0.34	1.859850654149239e-24	Achl_004	Bx
2.464884431428847e-28	0.6175823381807755	0.214	0.072	4.1511118709693214e-24	Achl_004	Sesn
7.047667239485744e-28	0.7583627298427991	0.562	0.343	1.1868976398017941e-23	Achl_004	Pcd
1.1749989328552759e-27	0.3597180556758204	0.988	0.964	1.9788157028215703e-23	Achl_004	jim
1.6325519079319305e-27	0.6142189467561527	0.293	0.122	2.7493806681481643e-23	Achl_004	CG4199
1.870256896003476e-27	0.5110703992830716	0.951	0.904	3.149699638559454e-23	Achl_004	Ggamma30A
2.1205950990457787e-27	0.874004757310892	0.702	0.494	3.571294206302996e-23	Achl_004	Cbp53E
3.1635015888040183e-27	0.4745335563533821	0.904	0.799	5.327653025704847e-23	Achl_004	Rm62
6.528672941505923e-26	0.5821912905702611	0.739	0.509	1.0994938100790123e-21	Achl_004	CG14762
2.9442420773111673e-25	0.6250698350143065	0.552	0.322	4.9583980823997366e-21	Achl_004	Sytbeta
4.485788853308473e-25	0.636336542660825	0.347	0.17	7.5545170078568e-21	Achl_004	CG8314
5.311214399217453e-25	0.6644951816927402	0.342	0.167	8.944616169722112e-21	Achl_004	Dhpr
2.0126940507682964e-24	0.6971399636177353	0.749	0.564	3.389578050898888e-20	Achl_004	brat
3.3792205713005814e-24	0.4612474025420727	0.899	0.773	5.690945364127309e-20	Achl_004	CG42540
1.4947857093679114e-23	0.398248506486806	0.911	0.781	2.5173686131465e-19	Achl_004	Stacl
1.6551019480121314e-23	0.45840018459636966	0.276	0.119	2.787357190647231e-19	Achl_004	cert
2.064406520455684e-23	0.7245991229101507	0.436	0.238	3.476667021099418e-19	Achl_004	CG13954
2.4108782352763217e-22	0.5733441745557653	0.19	0.069	4.0601600360288534e-18	Achl_004	skl
4.794327792063471e-22	0.4798073568774252	0.219	0.088	8.074127434614092e-18	Achl_004	CG5646
7.855072859800727e-22	0.3468882431392961	0.961	0.963	1.3228728203190402e-17	Achl_004	Cam
2.3117731211462418e-21	0.5281552334085113	0.303	0.137	3.893257113322386e-17	Achl_004	DIP-beta
2.8237874789552084e-21	0.4580052980869645	0.867	0.671	4.755540493308467e-17	Achl_004	hdc
6.678833049412725e-21	0.7165628783766183	0.608	0.431	1.124782273851597e-16	Achl_004	CG44838
1.6118567864882954e-20	0.501723010217777	0.411	0.218	2.714528014124938e-16	Achl_004	CG43759
2.1742922952848882e-20	0.6189472224897932	0.702	0.555	3.661725654489279e-16	Achl_004	CG43324
3.031359727583576e-20	0.5953182846109246	0.335	0.169	5.1051129172235e-16	Achl_004	CG33639
4.063093602121245e-20	0.5014910428891767	0.204	0.08	6.8426559353323885e-16	Achl_004	KCNQ
1.9902709875044279e-19	0.49217243398240784	0.865	0.811	3.3518153700562073e-15	Achl_004	eIF4A
4.514994183079107e-19	0.3666882443567325	0.187	0.073	7.603701703723526e-15	Achl_004	CG13284
1.033957942324855e-18	0.5386204786721915	0.397	0.216	1.7412885706692882e-14	Achl_004	CG3655
1.3635724406246756e-18	0.4214790816102544	0.113	0.034	2.296392347256017e-14	Achl_004	CG3277
3.4610686554656854e-18	0.528412633680432	0.734	0.681	5.828785722669762e-14	Achl_004	CanB
3.720407409876147e-18	0.5715487626694289	0.438	0.267	6.26553811897242e-14	Achl_004	CG12163
5.663635497864092e-18	0.441194928807313	0.18	0.072	9.538128541952921e-14	Achl_004	rho-7
9.00294614126903e-18	0.7034009935230076	0.214	0.095	1.5161861596511179e-13	Achl_004	sano
1.6979853034977076e-17	0.5651742360850833	0.623	0.441	2.85957704962049e-13	Achl_004	CG30116
2.4709347167556933e-17	0.4732500502017645	0.158	0.059	4.1613011564882646e-13	Achl_004	Pdfr
3.3221554792461343e-17	0.6384897996487275	0.685	0.521	5.594842042598416e-13	Achl_004	CG42402
5.38557354570032e-17	0.29198002430954784	0.911	0.782	9.069844408313908e-13	Achl_004	Dop2R
6.81694129825224e-17	0.5364686747030105	0.68	0.501	1.1480410840386597e-12	Achl_004	emc
6.843617663857472e-17	0.4833760745966751	0.291	0.144	1.1525336507702368e-12	Achl_004	robo2
9.660787431249114e-17	0.7613797229294439	0.468	0.309	1.6269732112966634e-12	Achl_004	CG34353
3.101306361214573e-16	0.5383586884313369	0.505	0.334	5.222910042921462e-12	Achl_004	CG15772
4.03741613508757e-16	0.34939131163410203	0.145	0.054	6.799412513100977e-12	Achl_004	Esyt2
6.298045234696432e-16	0.3935061155159019	0.182	0.076	1.0606537979752264e-11	Achl_004	CG32280
7.58889856070102e-16	0.5466433634033319	0.685	0.544	1.2780464066076586e-11	Achl_004	fend
1.2873536873392586e-15	0.4228889562293213	0.227	0.106	2.1680323448480457e-11	Achl_004	CG1504
1.3657120509184379e-15	0.6577460470772607	0.983	0.863	2.2999956649517415e-11	Achl_004	pros
2.1936655406728956e-15	0.4032855904504635	0.815	0.679	3.694352137047224e-11	Achl_004	Pdcd4
3.5162208881243952e-15	0.2970406377904028	0.131	0.048	5.921667597690294e-11	Achl_004	Gadd45
4.153518119542579e-15	0.6609617279749325	0.362	0.215	6.994939865121658e-11	Achl_004	Pde8
5.349925761099734e-15	0.5007893002823528	0.266	0.141	9.009809974268061e-11	Achl_004	Stt3A
7.084121600842387e-15	0.5106927433622501	0.347	0.197	1.1930369187978665e-10	Achl_004	bru1
7.767631949553898e-15	0.3909047517841986	0.451	0.282	1.308146896624372e-10	Achl_004	Rab27
1.1112133881154463e-14	0.4847382807936167	0.576	0.406	1.8713944669252235e-10	Achl_004	cmpy
1.3638998198424848e-14	0.4399079371289276	0.729	0.546	2.2969436865967287e-10	Achl_004	dati
1.9390314434396923e-14	0.5826992203913388	0.51	0.344	3.2655228538967855e-10	Achl_004	SKIP
2.1887650841858782e-14	0.44682777525070794	0.653	0.509	3.6860992782774376e-10	Achl_004	Tsp97E
2.6557402653595194e-14	0.4509079532910054	0.589	0.43	4.4725321808919666e-10	Achl_004	Tsp66E
3.82926200821344e-14	0.3854029183091273	0.204	0.095	6.448860148032255e-10	Achl_004	CG34219
5.353523795903619e-14	0.5694262126287957	0.293	0.165	9.015869424681283e-10	Achl_004	CG13594
6.869028143029573e-14	0.31162972969156666	0.131	0.05	1.1568130295676103e-9	Achl_004	CG8036
1.9651840240751106e-13	0.5215668537206203	0.229	0.116	3.309566414944893e-9	Achl_004	CG44098
2.495693845242638e-13	0.33432066826805623	0.153	0.065	4.202998004773126e-9	Achl_004	CG8027
2.8725683410040564e-13	0.5105370647057814	0.438	0.283	4.837692343084932e-9	Achl_004	CG6123
2.9801549982849786e-13	0.614318458388085	0.357	0.219	5.0188790326117326e-9	Achl_004	dpr17
5.386813533355824e-13	0.44738726681025254	0.448	0.309	9.071932671524544e-9	Achl_004	CG5532
7.100118119818878e-13	0.321073380253043	0.145	0.061	1.1957308925586973e-8	Achl_004	Magi
1.2708818706481786e-12	0.431783518540425	0.143	0.06	2.1402921583585975e-8	Achl_004	CG32532
2.1220957775090706e-12	0.3427027004517045	0.195	0.095	3.573821498903025e-8	Achl_004	Sptr
4.543124133225489e-12	0.4748272020317743	0.414	0.266	7.651075352765047e-8	Achl_004	Lim1
1.1245008610887129e-11	0.5004488266808025	0.488	0.352	1.8937719001595018e-7	Achl_004	SP2353
1.2142175920367791e-11	0.4511446097488655	0.224	0.119	2.04486384674914e-7	Achl_004	CG14082
1.4285954368546543e-11	0.5305055033957604	0.581	0.471	2.4058975752069236e-7	Achl_004	Ktl
2.6323036643699652e-11	0.482086533014902	0.463	0.329	4.4330626011654586e-7	Achl_004	GluRIA
2.6739766472945356e-11	0.30038164061339767	0.759	0.604	4.503244071708727e-7	Achl_004	Fife
3.111212102657673e-11	0.4088579832666208	0.616	0.483	5.239592302085787e-7	Achl_004	Pvf3
4.830489414499113e-11	0.2891129034532345	0.126	0.053	8.135027222957956e-7	Achl_004	gukh
4.927183777064934e-11	0.3172400218428013	0.781	0.671	8.297870198955057e-7	Achl_004	igl
7.167584622655771e-11	0.2802265555743957	0.793	0.653	1.2070929263014584e-6	Achl_004	Pde9
8.83131286870024e-11	0.424442234756072	0.224	0.121	1.4872814002178071e-6	Achl_004	CG5071
8.842092852932847e-11	0.4110852602342545	0.512	0.372	1.4890968573624208e-6	Achl_004	CG3009
9.095415976367272e-11	0.4079064113374932	0.224	0.124	1.5317590045800124e-6	Achl_004	CCT4
9.378041870339092e-11	0.41240403882331467	0.227	0.126	1.5793560313838066e-6	Achl_004	vari
2.2632926364907214e-10	0.3938843485567627	0.244	0.141	3.811611129114024e-6	Achl_004	Srp54
2.6028979289250516e-10	0.41728182117953894	0.167	0.084	4.38354040210268e-6	Achl_004	MFS10
3.0189185252719947e-10	0.36068234712162994	0.32	0.202	5.084160688410566e-6	Achl_004	CG12502
3.5868627658464286e-10	0.40872330185316863	0.5	0.375	6.040635583961971e-6	Achl_004	NUCB1
3.5995898197832736e-10	0.4465585801424022	0.296	0.187	6.062069215497011e-6	Achl_004	CG5027
4.895004291628814e-10	0.4375204523250388	0.207	0.112	8.243676727532085e-6	Achl_004	CARPB
5.054912803118986e-10	0.4068518174193536	0.606	0.48	8.512978651732684e-6	Achl_004	GluRIB
8.376399030682751e-10	0.43638903428885234	0.389	0.272	1.4106693607572822e-5	Achl_004	CG13108
8.931468390390183e-10	0.4963805969584618	0.478	0.357	1.5041485916256107e-5	Achl_004	OtopLc
1.0278056479388107e-9	0.32089198579341915	0.31	0.191	1.7309274916937512e-5	Achl_004	robo3
1.3788874622621841e-9	0.2829894988607382	0.121	0.054	2.322184375195744e-5	Achl_004	CG33169
2.4893491205029516e-9	0.45707517254548913	0.451	0.328	4.192312853839021e-5	Achl_004	Frq2
5.103478855327581e-9	0.3144821737537802	0.768	0.662	8.594768740257179e-5	Achl_004	CanA-14F
5.557576514863032e-9	0.3342040657796124	0.133	0.064	9.359514608680831e-5	Achl_004	CG15097
5.715124359651173e-9	0.33027167735248275	0.392	0.267	9.62484093408854e-5	Achl_004	Pif1B
5.8859883499597214e-9	0.3061505287298938	0.803	0.757	9.912592980167163e-5	Achl_004	Oda
8.987585832657219e-9	0.354305810477066	0.53	0.423	1.5135993300778022e-4	Achl_004	Aps
9.137799297778712e-9	0.4219157879936939	0.372	0.26	1.538896779738913e-4	Achl_004	CG13375
1.4175184764275888e-8	0.41247292512816713	0.443	0.334	2.3872428661517024e-4	Achl_004	CG11099
1.7721851991659992e-8	0.4086887637695953	0.69	0.612	2.9845370939154584e-4	Achl_004	Thd1
2.0542851154462764e-8	0.47355722842380155	0.337	0.239	3.459621562923074e-4	Achl_004	CG12851
2.8394396284466377e-8	0.3629889257441977	0.14	0.072	4.781900278266983e-4	Achl_004	Mad1
3.568189278133823e-8	0.35225123652612683	0.19	0.108	6.009187563305172e-4	Achl_004	CngB
3.8683583332032495e-8	0.3758496056076083	0.195	0.113	6.514702268947592e-4	Achl_004	cdm
4.5699034454719654e-8	0.3894166100455449	0.145	0.075	7.696174392519337e-4	Achl_004	esn
7.2239330168614e-8	0.49893726944955263	0.406	0.306	0.00121658255936962	Achl_004	prim
7.515348063562339e-8	0.3968079112037468	0.394	0.298	0.00126565976738453	Achl_004	jp
1.0068501701201621e-7	0.3156189083378502	0.441	0.314	0.00169563637149936	Achl_004	beat-IIa
1.249891141437468e-7	0.2923054743448601	0.796	0.781	0.00210494167129484	Achl_004	His4r
1.2795942628673166e-7	0.4115214022532636	0.463	0.363	0.00215496469809484	Achl_004	pigs
1.665431328653016e-7	0.4067718556839257	0.414	0.303	0.00280475290058454	Achl_004	dpr11
1.7815890806804365e-7	0.3224765591352356	0.172	0.099	0.00300037417077392	Achl_004	PKD
2.010178662575516e-7	0.2953204234754563	0.675	0.573	0.00338534188564342	Achl_004	l(3)neo38
2.566883435889183e-7	0.26017482986419305	0.749	0.683	0.00432288839438097	Achl_004	CG4467
2.8567453577311453e-7	0.33825632266194194	0.409	0.307	0.00481104485695502	Achl_004	Tsp39D
3.215674110430987e-7	0.2766156750828981	0.143	0.077	0.00541551676937682	Achl_004	Ufl1
3.713552573570874e-7	0.31110134819210633	0.532	0.402	0.0062539938891507	Achl_004	nAChRalpha3
3.889968883914538e-7	0.30610110754660846	0.793	0.745	0.00655109659740047	Achl_004	Sema1a
4.391940875721176e-7	0.28619139018464157	0.805	0.753	0.00739646762880203	Achl_004	stai
4.642025946578608e-7	0.3641017035931209	0.633	0.548	0.00781763589663303	Achl_004	Fim
5.084889671871636e-7	0.26677841307266914	0.466	0.355	0.00856346269639902	Achl_004	CG32506
5.548301160480072e-7	0.2921700264380696	0.15	0.084	0.00934389398436449	Achl_004	CG8311
6.459699749049206e-7	0.3924718743200085	0.335	0.245	0.01087878034737376	Achl_004	Diap2
6.553400837462467e-7	0.3044718016317125	0.707	0.611	0.01103658235037054	Achl_004	CG9813
7.47510274256402e-7	0.3777996403927139	0.485	0.39	0.01258882052875206	Achl_004	B4
8.841035045566946e-7	0.3112778920892503	0.562	0.459	0.01488918712023929	Achl_004	pico
1.3966014554820915e-6	0.3200967829243926	0.345	0.252	0.0235201651117739	Achl_004	tud
1.47240531244202e-6	0.3232661996107371	0.574	0.502	0.02479677786683606	Achl_004	Gycalpha99B
1.9723494990654268e-6	0.33774187226288244	0.268	0.185	0.03321633791376085	Achl_004	Syt14
2.0585096443641146e-6	0.3026210257537093	0.266	0.181	0.03466736092073605	Achl_004	scf
2.1269060759339856e-6	0.30997308063498474	0.648	0.586	0.03581922522480425	Achl_004	crol
2.2744385601584255e-6	0.3136053541747411	0.217	0.141	0.03830381979162804	Achl_004	Cks85A
2.307205303979093e-6	0.30016028471226913	0.153	0.089	0.0388556445243119	Achl_004	Ns2
2.653685488571787e-6	0.3180985807272734	0.635	0.544	0.04469071731303747	Achl_004	CG2993
2.73632730494763e-6	0.3166640574435484	0.219	0.143	0.04608248814262303	Achl_004	CG7565
2.955636273767179e-6	0.261884063760065	0.601	0.494	0.04977587048651306	Achl_004	dpr9
3.7906212006088257e-6	0.36781939033276134	0.382	0.285	0.06383785163945323	Achl_004	lncRNA:CR45939
4.717389678967113e-6	0.3266426574580047	0.148	0.084	0.07944555958348516	Achl_004	CNMaR
5.086835924389705e-6	0.32477613381363635	0.406	0.324	0.08566740380264702	Achl_004	Bgb
5.842648026208158e-6	0.3939825989860667	0.323	0.238	0.098396035409371585	Achl_004	Nep3
6.252713481165178e-6	0.35283874896863066	0.286	0.206	0.10530194773630276	Achl_004	CG7414
6.67113381903047e-6	0.2679493124994308	0.145	0.085	0.11234856464629214	Achl_004	coro
7.546592728556453e-6	0.33641841355244617	0.675	0.612	0.12709216814161922	Achl_004	Nlg2
7.815802787468267e-6	0.344908826062174	0.591	0.522	0.1316259347437531	Achl_004	px
8.386039645388637e-6	0.3067076419299648	0.305	0.223	0.14122929366799003	Achl_004	drongo
9.590846964829672e-6	0.3372685821439265	0.559	0.476	0.1615194537346965	Achl_004	CG9919
1.0248161683508432e-5	0.2959715325070885	0.227	0.15	0.1725892909119655	Achl_004	Elk
1.0634644767725842e-5	0.3022145225566709	0.148	0.088	0.1790980525332709	Achl_004	CG10019
1.2836536405514974e-5	0.38288300265173536	0.611	0.542	0.21618010960527767	Achl_004	sno
1.5694029895021187e-5	0.3025270507262585	0.387	0.301	0.2643031574620518	Achl_004	Phm
1.709887440228393e-5	0.3146093261580833	0.177	0.113	0.2879621438088637	Achl_004	CG6867
1.7482010455831086e-5	0.27703032444253045	0.192	0.126	0.2944145380866513	Achl_004	Zif
2.0968719336171815e-5	0.2810900976646913	0.463	0.378	0.35313420234046955	Achl_004	CG5151
2.110696939027072e-5	0.3354479425185477	0.197	0.132	0.3554624715015492	Achl_004	CG14535
2.4568037159811133e-5	0.29217424502948197	0.33	0.244	0.4137503138083793	Achl_004	CG42594
2.706036000906557e-5	0.40926407367966	0.335	0.256	0.45572352291267326	Achl_004	CG13743
3.577990392540892e-5	0.2915076230954836	0.369	0.282	0.6025693620078116	Achl_004	CG1648
3.82433813408929e-5	0.25769283843765733	0.448	0.362	0.6440567851619773	Achl_004	robl
4.174524759149559e-5	0.27007159089976096	0.131	0.078	0.7030317146883772	Achl_004	Raf
4.9285060566252e-5	0.26277363467196424	0.32	0.246	0.8300097049962499	Achl_004	CG17765
5.444851173888133e-5	0.3386994278040527	0.3	0.226	0.9169673861945004	Achl_004	Eip78C
5.4893642927464e-5	0.36300034201486775	0.414	0.339	0.9244638405414212	Achl_004	mbf1
6.331288519154366e-5	0.26293478920471447	0.244	0.17	1	Achl_004	Oct-TyrR
6.640360114513497e-5	0.25829409577608886	0.463	0.378	1	Achl_004	CG11030
6.699012684759054e-5	0.3312850875287997	0.197	0.135	1	Achl_004	HP1b
8.644706560180945e-5	0.26688751221653884	0.148	0.094	1	Achl_004	Setd3
9.140691976121444e-5	0.2766594712819856	0.155	0.101	1	Achl_004	CCT6
9.815139272756052e-5	0.30334693663782253	0.387	0.314	1	Achl_004	SP555
9.865136616427491e-5	0.3000185341617803	0.172	0.114	1	Achl_004	Girdin
1.0988749719404907e-4	0.2716171337530098	0.389	0.311	1	Achl_004	Kank
1.1279089718576082e-4	0.30988105772731156	0.219	0.156	1	Achl_004	phtf
1.2054763129388892e-4	0.3669382011979292	0.406	0.337	1	Achl_004	simj
1.229054738303341e-4	0.2705278627898495	0.443	0.371	1	Achl_004	d4
1.976532247191565e-4	0.3154452796142653	0.512	0.448	1	Achl_004	DCP2
1.979749304262483e-4	0.27662376694300894	0.399	0.327	1	Achl_004	Trl
2.0235696650738633e-4	0.3110304644143753	0.369	0.302	1	Achl_004	CG4678
2.1985590661618008e-4	0.2577572982618854	0.48	0.419	1	Achl_004	nAChRbeta2
2.340640399716581e-4	0.2928008054448512	0.3	0.233	1	Achl_004	CG6966
2.3522644591921263e-4	0.33868195074386664	0.249	0.186	1	Achl_004	noc
2.861959897751506e-4	0.2983604905604049	0.217	0.157	1	Achl_004	CG9123
2.91565985853513e-4	0.2604407995189604	0.35	0.281	1	Achl_004	sqh
3.733766806081429e-4	0.2984873728532622	0.397	0.332	1	Achl_004	Syn1
4.731853804183984e-4	0.40281146714742233	0.325	0.266	1	Achl_004	jigr1
5.555772625303959e-4	0.2527600749049328	0.581	0.51	1	Achl_004	rdgB
5.821733083639411e-4	0.25137275882204785	0.135	0.088	1	Achl_004	Pu
5.827441411396757e-4	0.2921286695890809	0.31	0.253	1	Achl_004	ghi
6.876071116780525e-4	0.2590684092041131	0.254	0.193	1	Achl_004	Drep4
7.968290700074486e-4	0.27822721793929384	0.175	0.124	1	Achl_004	Pi3K68D
0.00104259285205237	0.2857318376698065	0.273	0.217	1	Achl_004	Rab21
0.0011223436198913	0.26292885018693335	0.283	0.23	1	Achl_004	Nlp
0.00113819653631839	0.36179267283410066	0.155	0.109	1	Achl_004	FMRFaR
0.00118575110975147	0.26574519118318385	0.342	0.284	1	Achl_004	CG3530
0.00119467229365259	0.2560167603566875	0.259	0.203	1	Achl_004	Hsp67Ba
0.00122233824055211	0.27206198567471035	0.133	0.09	1	Achl_004	foi
0.00142235955737201	0.2674753347828658	0.342	0.279	1	Achl_004	smal
0.00170007185118282	0.26512251570979484	0.337	0.278	1	Achl_004	CG15651
0.00181641041454344	0.3076856923360718	0.515	0.466	1	Achl_004	aPKC
0.0023348864535398	0.2573197689020553	0.135	0.095	1	Achl_004	sgl
0.00328390182467107	0.2770328490011942	0.325	0.27	1	Achl_004	CG11317
0.00564826755208163	0.31810277601217196	0.468	0.422	1	Achl_004	CG31635
0.00590863507620465	0.2968135378080343	0.271	0.222	1	Achl_004	dpr4
0.00630498660709738	0.34623403992000734	0.204	0.16	1	Achl_004	Cad87A
0.00858003197359197	0.26299241150235075	0.239	0.197	1	Achl_004	MCTS1
0.00921557883719495	0.25635374833849756	0.155	0.119	1	Achl_004	morgue
0	2.3634930795117497	0.816	0.054	0	Achl_005	caup
0	1.711182590306429	0.624	0.078	0	Achl_005	SiaT
0	1.7101210378416771	0.528	0.002	0	Achl_005	unpg
0	1.4936160507632834	0.453	0.029	0	Achl_005	ara
0	0.9885476952208436	0.22	0.003	0	Achl_005	su(r)
0	0.5356642890128197	0.124	0	0	Achl_005	Wnt2
1.295123191569351e-292	0.7362688926524719	0.199	0.01	2.181116966921944e-292	Achl_005	NKCC
1.8528398274818553e-255	1.753545419871382	0.622	0.102	3.120367553462193e-251	Achl_005	5-HT2A
1.7343057817099282e-222	0.9272854641512722	0.228	0.017	2.9207443669776897e-218	Achl_005	lncRNA:CR32111
2.4227129505147974e-219	1.3486744269545348	0.531	0.081	4.0800908799619694e-215	Achl_005	mirr
2.4288724868523836e-203	2.3577526428688533	1	0.616	4.0904641551080996e-199	Achl_005	hth
2.099303951877155e-197	1.1292309466476684	0.29	0.03	3.535437785356316e-193	Achl_005	rk
2.5708024556429527e-173	0.6181445157951406	0.197	0.016	4.3294884155482954e-169	Achl_005	AdoR
1.1047628358896727e-147	1.0374564835531677	0.668	0.163	1.8605310919217979e-143	Achl_005	vvl
7.199330244177918e-147	1.428357993764248	0.484	0.101	1.2124392064220033e-142	Achl_005	CG31323
1.2676343322544676e-143	1.4821040400120626	0.992	0.781	2.1348229789497484e-139	Achl_005	Stacl
2.421939333430754e-133	1.416462366251932	0.614	0.169	4.078788031430733e-129	Achl_005	CG30089
1.9620824466361456e-132	1.5836225176440628	0.886	0.391	3.3043430483799335e-128	Achl_005	Mmp2
2.5210628294734757e-131	1.3778610317323812	0.63	0.181	4.245721911116281e-127	Achl_005	CG1358
1.7749624604258149e-127	2.1349278244478196	0.767	0.34	2.9892142796031147e-123	Achl_005	Eaat2
6.269700872370618e-125	1.25765378183865	0.43	0.09	1.0558803239159359e-120	Achl_005	Ac13E
4.600119892364039e-116	1.43872152279285	0.699	0.245	7.747061910730279e-112	Achl_005	CG10384
1.7058334579248632e-113	1.4787164417142713	0.878	0.423	2.872794126491262e-109	Achl_005	eys
4.698651628584048e-109	0.8714234744681715	0.352	0.067	7.912999207698392e-105	Achl_005	tup
2.828239183267708e-107	1.5862385889696722	0.736	0.304	4.763037608541147e-103	Achl_005	CG8861
3.9850567022433544e-99	1.409983401555211	0.438	0.109	6.711233992248034e-95	Achl_005	CARPA
1.4086647831221368e-97	1.3853131496949076	0.71	0.275	2.372332361255991e-93	Achl_005	CG42674
1.3973833261541738e-94	1.1034642806828658	0.376	0.085	2.3533332595762447e-90	Achl_005	CG14431
2.6430704828197715e-83	1.0657089761571712	0.407	0.107	4.4511950001167775e-79	Achl_005	CG12994
8.920007080443819e-81	1.89206909916597	0.899	0.782	1.5022183924175436e-76	Achl_005	Dop2R
1.364248974367414e-77	1.0487817585090204	0.28	0.059	2.297531697732162e-73	Achl_005	mew
2.8869505130839367e-76	0.8431321430413616	0.676	0.248	4.861913359084658e-72	Achl_005	pdm3
1.3143415266038515e-75	1.183204924179893	0.832	0.438	2.213482564953547e-71	Achl_005	beat-IIIb
3.9728261535046217e-75	0.6732131435251116	0.218	0.039	6.6906365251171335e-71	Achl_005	ko
2.5303674024348568e-67	1.2596782876572976	0.689	0.337	4.2613917424405423e-63	Achl_005	CG45002
1.1003405502756451e-66	1.2749821396482577	0.86	0.671	1.8530835207192135e-62	Achl_005	igl
1.4367822949990146e-66	0.8788663064827436	0.391	0.112	2.41968506300784e-62	Achl_005	CARPB
5.093306196660744e-66	1.058864252195632	0.72	0.339	8.57763696579636e-62	Achl_005	CG44422
8.530692318800393e-63	1.2533105636916142	0.915	0.61	1.4366538934091742e-58	Achl_005	CG42541
6.313199956837396e-61	0.928281986805275	0.865	0.479	1.0632060047309858e-56	Achl_005	GluRIB
1.413569836152622e-60	0.9496060338624406	0.591	0.243	2.380592961064631e-56	Achl_005	beat-IV
4.4746169701331424e-60	0.9942191665015084	0.798	0.436	7.535702439401224e-56	Achl_005	dpr1
4.264091582937391e-59	0.5623346900334353	0.288	0.072	7.181156634824859e-55	Achl_005	CG12730
2.0669249086296487e-58	1.269577720188366	0.622	0.29	3.4809082386231915e-54	Achl_005	Octbeta1R
2.342190641460778e-57	0.9963722810227184	0.855	0.566	3.9444832592840967e-53	Achl_005	dpr8
1.4066546254676783e-55	0.6246274801829825	0.99	0.856	2.368947054750117e-51	Achl_005	Rbp6
1.777873675910018e-55	0.8245116166585733	0.259	0.064	2.994117057600061e-51	Achl_005	TkR86C
6.573808938970487e-52	0.9043424722201544	0.883	0.653	1.1070951634120196e-47	Achl_005	Pde9
2.206198972976001e-51	1.0523914450221996	0.464	0.183	3.715459690388883e-47	Achl_005	cno
2.4168658823322763e-50	1.2205394154597808	0.513	0.227	4.0702438324357864e-46	Achl_005	CG11638
1.0057113772787272e-47	0.9835470747573842	0.453	0.176	1.6937185304751043e-43	Achl_005	CG31997
9.242400929709036e-47	0.8388284726940531	0.417	0.157	1.5565127405722986e-42	Achl_005	rdgC
4.4076133077519545e-44	0.9045108286918526	0.518	0.229	7.422861571585068e-40	Achl_005	side-VIII
7.506816501247024e-44	0.8134135295058469	0.658	0.329	1.2642229669750112e-39	Achl_005	GluRIA
2.9773786720551933e-43	0.5139033259018193	0.995	0.964	5.014203421608152e-39	Achl_005	jim
2.7489931937858777e-41	0.833940161278274	0.79	0.545	4.629579437654798e-37	Achl_005	corto
3.752480675966386e-40	0.7301121873388917	0.246	0.071	6.319552706394991e-36	Achl_005	Dh44
2.2423867723083147e-39	0.9027529649013252	0.764	0.511	3.776403563244434e-35	Achl_005	Gprk2
6.29965215448968e-39	0.7444273059570699	0.762	0.454	1.0609244193376072e-34	Achl_005	ChT
1.0244343562454028e-38	0.744337452441667	0.93	0.815	1.7252498993528826e-34	Achl_005	scrt
1.5650007768620916e-37	0.6277818186183883	0.306	0.106	2.6356178083134486e-33	Achl_005	CG1504
1.7258655174800573e-36	1.248141132907469	0.622	0.405	2.9065301179881645e-32	Achl_005	dpr6
1.990786034817516e-36	0.8549986707101835	0.788	0.572	3.352682761236179e-32	Achl_005	l(3)neo38
2.10390090776399e-35	0.49908274313827405	0.997	0.999	3.543179518765335e-31	Achl_005	lncRNA:noe
5.974183344639095e-35	0.7050660822467529	0.972	0.859	1.00611221707067e-30	Achl_005	Cngl
7.789416122200816e-35	0.7383009414502497	0.687	0.402	1.3118155691398397e-30	Achl_005	nAChRalpha3
7.811272074879459e-35	0.7988306852121729	0.749	0.494	1.31549633013045e-30	Achl_005	dpr9
1.1423042551028903e-34	0.7780415547780183	0.399	0.172	1.9237545960187778e-30	Achl_005	wake
5.213979629840486e-34	1.0671796107356892	0.554	0.309	8.780863094614363e-30	Achl_005	CG34353
9.861301675574751e-34	0.7989789578864481	0.459	0.211	1.660741815183544e-29	Achl_005	dally
2.3330934613664183e-33	0.8055762780430356	0.736	0.45	3.929162698287185e-29	Achl_005	kek2
7.937359375774417e-33	0.651825734850414	0.832	0.608	1.3367306924741695e-28	Achl_005	Ace
1.120306118249508e-32	0.6012966523659671	0.92	0.735	1.8867075337439966e-28	Achl_005	Nlg3
1.9010377161652514e-32	0.7662920044303252	0.492	0.235	3.2015376177939e-28	Achl_005	CG34106
1.673390826024706e-30	0.9104852921101771	0.573	0.337	2.818157490108207e-26	Achl_005	kmr
1.9188002091681866e-30	0.7144527349907526	0.687	0.431	3.231451432260143e-26	Achl_005	CG44838
2.7007009420341946e-30	0.649375393909779	0.373	0.16	4.548250456479786e-26	Achl_005	CG6959
6.417823380487378e-30	0.5001630029016271	0.111	0.023	1.0808256355078793e-25	Achl_005	DJ-1alpha
6.67639187670314e-30	0.6220099018714964	0.404	0.181	1.124371155955576e-25	Achl_005	dpr10
3.780908470888301e-29	0.6507532268186729	0.557	0.298	6.367427955822988e-25	Achl_005	Ca-Ma2d
4.8783950841837345e-29	0.4269314844717833	0.995	0.962	8.215705161273827e-25	Achl_005	cpx
6.104169141928159e-29	0.504740782090213	0.966	0.888	1.0280031251921212e-24	Achl_005	sm
2.6725616231636053e-28	0.4683111364114255	0.303	0.117	4.5008610295698285e-24	Achl_005	CG4297
3.6978569890101845e-28	0.44081843493371264	0.166	0.047	6.227560955192052e-24	Achl_005	lncRNA:CR44317
7.203895220684953e-28	0.9191720639397198	0.694	0.494	1.213207994115553e-23	Achl_005	Cbp53E
8.062610836549095e-28	0.6319224395693537	0.86	0.751	1.357824290983233e-23	Achl_005	Act5C
5.989370759422868e-27	0.5571197106362971	0.826	0.546	1.0086699295944052e-22	Achl_005	dati
9.66969776049137e-27	0.6495132667189965	0.645	0.394	1.6284737998443516e-22	Achl_005	ChAT
1.0054503655213722e-26	0.5014035517087665	0.979	0.904	1.693278960574543e-22	Achl_005	Ggamma30A
2.86108567769876e-26	0.49355006654283873	0.264	0.1	4.818354389812482e-22	Achl_005	Ac78C
6.256651841845546e-25	0.6207068256593993	0.396	0.191	1.0536827366852084e-20	Achl_005	robo3
1.1165019087768034e-24	0.6927614530980979	0.562	0.332	1.8803008645710147e-20	Achl_005	Octbeta3R
4.86828972482845e-24	0.7464545233454882	0.798	0.618	8.198686725583594e-20	Achl_005	CG43737
7.77444405197788e-24	0.5612434546527842	0.57	0.313	1.3092941227935948e-19	Achl_005	CG9932
8.012391179292545e-24	0.501618275787021	0.448	0.231	1.3493667985046576e-19	Achl_005	CG11077
8.583411101980921e-24	0.618817833467115	0.495	0.272	1.445532263684607e-19	Achl_005	Gycbeta100B
1.0161911627187402e-23	0.5015053232049304	0.36	0.166	1.7113675371346306e-19	Achl_005	kek3
4.591874302428344e-23	0.5764665859267941	0.451	0.237	7.733175512719573e-19	Achl_005	Ppcs
6.785326032424503e-23	0.4124721636474405	0.117	0.03	1.1427167571206106e-18	Achl_005	CG11791
4.698119463625301e-22	0.4296965661932477	0.93	0.837	7.912102988691369e-18	Achl_005	Ih
6.077591252495223e-22	0.5615244315171459	0.575	0.324	1.0235271428327203e-17	Achl_005	CG34355
2.3823699139312004e-21	0.4746053859498285	0.855	0.746	4.0121491720515337e-17	Achl_005	chrb
1.3204399742020624e-20	0.5854161447551331	0.51	0.293	2.223752960553693e-16	Achl_005	elB
2.268536624191173e-19	0.4041311231653322	0.782	0.52	3.8204425288003545e-15	Achl_005	VAChT
2.4464358295004323e-19	0.4133373976198106	0.259	0.113	4.120042580461678e-15	Achl_005	CG6867
3.0940152834118937e-19	0.5059456583644892	0.777	0.565	5.21063113879397e-15	Achl_005	Gfrl
1.0263405418500622e-18	0.5048976832973908	0.72	0.568	1.7284601065296903e-14	Achl_005	tna
1.425684211775753e-18	0.6304681639715926	0.376	0.197	2.4009947810515456e-14	Achl_005	bru1
1.4971263989050848e-18	0.30331628636760344	0.241	0.1	2.5213105683960536e-14	Achl_005	bab2
1.7026917917815774e-18	0.6109928981703396	0.334	0.168	2.867503246539354e-14	Achl_005	LRP1
2.1309630602003947e-18	0.6007999126685841	0.383	0.205	3.5887548896834846e-14	Achl_005	CG32982
2.9797867803620056e-18	0.5717235012651898	0.863	0.719	5.018258916807654e-14	Achl_005	SK
4.597501019742088e-18	0.4445319296701241	0.256	0.115	7.742651467347653e-14	Achl_005	rdo
5.3982813147935614e-18	0.27399597132309583	0.13	0.042	9.091245562243837e-14	Achl_005	CG14864
7.248303300419004e-18	0.43421856769976275	0.744	0.49	1.2206867588235644e-13	Achl_005	lncRNA:CR44024
1.2257298799328225e-17	0.588516769308761	0.694	0.536	2.0642516907948665e-13	Achl_005	RhoGAP19D
2.2625357276037894e-17	0.465148184552965	0.474	0.274	3.810336418857542e-13	Achl_005	Nlg4
2.803575626557142e-17	0.5129197177421091	0.306	0.154	4.721501712684885e-13	Achl_005	CG31751
3.671689563942158e-17	0.40326237986905344	0.308	0.156	6.183492394634989e-13	Achl_005	phtf
6.877422833469722e-17	0.35151463729022164	0.249	0.115	1.1582267793846362e-12	Achl_005	Uch
1.554108824310916e-16	0.3336631351822117	0.966	0.836	2.617274671022014e-12	Achl_005	Dscam2
2.5043997504998833e-16	0.4540743712072177	0.746	0.586	4.217659619816853e-12	Achl_005	crol
2.78434333836176e-16	0.3082854388389449	0.404	0.218	4.6891126161350394e-12	Achl_005	CG43759
3.4140155941323993e-16	0.4683901667411576	0.687	0.499	5.749543662078373e-12	Achl_005	Mob2
5.152532893108802e-16	0.5294694014875749	0.399	0.227	8.677380645284534e-12	Achl_005	side-V
9.01912337598572e-16	0.4344912080282026	0.775	0.601	1.5189105677497552e-11	Achl_005	norpA
1.9171534335123746e-15	0.38565917693326934	0.946	0.869	3.22867809737819e-11	Achl_005	Rbfox1
2.3146818071231186e-15	0.4630975442559968	0.573	0.386	3.898155631376044e-11	Achl_005	CG17124
2.3654385799292126e-15	0.3969508314846784	0.479	0.291	3.9836351124587865e-11	Achl_005	CG14757
5.899021668625737e-15	0.3163752849228405	0.365	0.196	9.934542392132603e-11	Achl_005	DIP-theta
7.102134425404822e-15	0.3236016046146697	0.264	0.129	1.1960704585824262e-10	Achl_005	CG8641
7.122048486377291e-15	0.3921405369960438	0.513	0.314	1.1994241855907996e-10	Achl_005	beat-IIa
1.0977916616968384e-14	0.4892106938884693	0.702	0.522	1.8487909374636455e-10	Achl_005	px
1.2217869743418174e-14	0.4629716151901668	0.868	0.745	2.0576114434890544e-10	Achl_005	Sema1a
2.759579378205056e-14	0.3703571828451748	0.855	0.774	4.6474076308351344e-10	Achl_005	Fer2LCH
5.2238003582694234e-14	0.45375523419651254	0.472	0.304	8.797402183361533e-10	Achl_005	muc
8.848335267740625e-14	0.3704405212868347	0.57	0.375	1.4901481424401986e-9	Achl_005	MYPT-75D
9.672357488399522e-14	0.3460491350804915	0.342	0.187	1.6289217246213634e-9	Achl_005	CG11768
1.2654742447880453e-13	0.34729673832657637	0.71	0.501	2.131185175647547e-9	Achl_005	emc
1.5868427653745697e-13	0.4616041265711035	0.365	0.217	2.672401901167313e-9	Achl_005	mRpL22
2.0156949159727655e-13	0.5069833230323204	0.632	0.47	3.394631807989734e-9	Achl_005	Mdh2
2.4790533130533914e-13	0.3483017289434883	0.259	0.132	4.174973684513216e-9	Achl_005	haf
3.8227563428310663e-13	0.40755579263275254	0.358	0.206	6.437903956961798e-9	Achl_005	CG9121
4.235904073537248e-13	0.2640159194676626	0.132	0.051	7.133686050244079e-9	Achl_005	mav
5.025587898039121e-13	0.3259631440644887	0.212	0.102	8.463592579087684e-9	Achl_005	CG30424
5.818978909660968e-13	0.4583120608751179	0.503	0.337	9.799742381760036e-9	Achl_005	simj
6.273425378352396e-13	0.3028011460805343	0.197	0.092	1.0565075679683268e-8	Achl_005	PIG-F
6.318492458968742e-13	0.381612764852611	0.202	0.095	1.0640973150149261e-8	Achl_005	sano
6.576024955363773e-13	0.42692541563819214	0.246	0.127	1.1074683627328132e-8	Achl_005	CG2680
1.0452688200404724e-12	0.3530182014074228	0.311	0.17	1.7603372198301595e-8	Achl_005	CadN2
1.496821968294567e-12	0.4302374692361013	0.358	0.209	2.5207978768048802e-8	Achl_005	RhoGAP102A
1.8853356568873728e-12	0.31736736387015885	0.935	0.891	3.175093779764025e-8	Achl_005	lncRNA:CR31451
2.0203655600005482e-12	0.6412429677856926	0.298	0.169	3.4024976395969236e-8	Achl_005	dpr3
2.291226402946696e-12	0.3126414312111827	0.174	0.078	3.8586543852025316e-8	Achl_005	CG13148
2.364189096941172e-12	0.36225269157369655	0.552	0.378	3.9815308581586277e-8	Achl_005	CG11030
3.1756436018618778e-12	0.37826033870465703	0.516	0.347	5.3481013898955883e-8	Achl_005	Tina-1
5.907742867637399e-12	0.36502232263624257	0.381	0.228	9.949229763388145e-8	Achl_005	Ptp10D
6.142221031400142e-12	0.38484257075847395	0.43	0.27	1.034411443898098e-7	Achl_005	LpR1
1.3258819683128672e-11	0.3289768155117426	0.272	0.151	2.2329178228356997e-7	Achl_005	CycY
1.4797244456290257e-11	0.360544576058355	0.443	0.283	2.492003938883843e-7	Achl_005	CG6123
2.331903314022689e-11	0.3109811684525319	0.927	0.875	3.92715837114561e-7	Achl_005	cpo
3.6519396369763687e-11	0.45794007072654774	0.389	0.248	6.150231542631904e-7	Achl_005	sbm
3.889411625178382e-11	0.27621426140162764	0.477	0.306	6.550158117962913e-7	Achl_005	nolo
5.7516115231467326e-11	0.4700271673865229	0.668	0.558	9.686288966131412e-7	Achl_005	Pglym78
6.187952699484868e-11	0.4761107921183077	0.352	0.221	1.0421131141202466e-6	Achl_005	Sms
7.929273975550893e-11	0.3987446146439466	0.484	0.336	1.335369030222526e-6	Achl_005	Baldspot
8.543552741368879e-11	0.3574983225955475	0.585	0.42	1.4388197171739333e-6	Achl_005	alpha-Man-Ia
1.3340510594805292e-10	0.40148764872163145	0.5	0.352	2.246675389271159e-6	Achl_005	SP2353
1.4104345305579652e-10	0.3531496634069258	0.42	0.273	2.3753127929126693e-6	Achl_005	l(1)G0289
1.4731397870719146e-10	0.3108228060086057	0.277	0.158	2.4809147154078116e-6	Achl_005	RNaseX25
1.4996305419830568e-10	0.5215729817560555	0.661	0.536	2.525527795753666e-6	Achl_005	ND-AGGG
1.9231244097746878e-10	0.3439986922112328	0.645	0.48	3.238733818501552e-6	Achl_005	betaTub56D
2.506439946443026e-10	0.3579804369784929	0.588	0.425	4.221095513804701e-6	Achl_005	Cisd2
2.8570393703835326e-10	0.3557504456323697	0.637	0.476	4.8115400036629074e-6	Achl_005	CG9919
2.893534554743098e-10	0.31479157921602496	0.972	0.93	4.873001543642851e-6	Achl_005	Ten-a
2.9032136191131433e-10	0.3845025375197322	0.44	0.301	4.889302055948444e-6	Achl_005	Pgi
3.861195373946491e-10	0.4278759742974583	0.637	0.491	6.502639129263287e-6	Achl_005	tou
4.708161462378784e-10	0.2988376977904257	0.417	0.274	7.92901471879211e-6	Achl_005	CG1814
4.986636354645295e-10	0.4402949132539966	0.505	0.359	8.397994284858143e-6	Achl_005	SLO2
5.230103381818017e-10	0.4897433557889811	0.352	0.222	8.808017105319722e-6	Achl_005	dpr4
5.63251035905781e-10	0.3185404089962771	0.645	0.483	9.485710695689258e-6	Achl_005	ND-13B
5.929667319373394e-10	0.3820577707158066	0.477	0.339	9.986152732556732e-6	Achl_005	Tat
9.656127245472803e-10	0.299461278807746	0.417	0.276	1.6261883894100746e-5	Achl_005	Nf1
1.0009640221264962e-9	0.2806420994105361	0.168	0.083	1.6857235096632325e-5	Achl_005	asRNA:CR45874
1.0787565813830015e-9	0.35595404547528986	0.694	0.557	1.8167339587071127e-5	Achl_005	mRpS5
1.0797107249006891e-9	0.4180837130788469	0.339	0.215	1.8183408318052508e-5	Achl_005	Pde8
1.1466429789634258e-9	0.33757004908035293	0.207	0.113	1.9310614408723053e-5	Achl_005	ttm50
1.26895510513502e-9	0.2988689164729017	0.262	0.15	2.1370472925578876e-5	Achl_005	MCU
1.4219030349659551e-9	0.49616084606620703	0.655	0.542	2.394626901186165e-5	Achl_005	sno
1.4386912942622815e-9	0.31733552717755265	0.313	0.191	2.422900008667109e-5	Achl_005	CG42324
1.470429531660453e-9	0.3113625672304705	0.816	0.757	2.476350374269369e-5	Achl_005	Oda
1.777016069970905e-9	0.3704723566487962	0.51	0.365	2.992672763438001e-5	Achl_005	CG3257
2.026744322239614e-9	0.3721410612069027	0.422	0.284	3.413240113083734e-5	Achl_005	CG14853
2.6216185278480852e-9	0.39823848892180913	0.378	0.252	4.41506776274896e-5	Achl_005	ghi
2.745029709945471e-9	0.5036558329453591	0.663	0.559	4.622904534519168e-5	Achl_005	Cow
3.1585798491107072e-9	0.3614840338846283	0.692	0.565	5.3193643238873424e-5	Achl_005	Mid1
3.3040020529946312e-9	0.362593241576296	0.557	0.423	5.564269857448259e-5	Achl_005	ND-23
4.023693723079446e-9	0.3248039898733317	0.505	0.355	6.776302599038094e-5	Achl_005	ND-42
4.557250247759509e-9	0.30990566762625715	0.313	0.197	7.674865142251789e-5	Achl_005	CG42376
4.94972606775556e-9	0.2750441404190167	0.775	0.671	8.335833670707139e-5	Achl_005	Prx5
4.962276705765466e-9	0.3614702537428766	0.464	0.334	8.356970200179621e-5	Achl_005	CG7430
5.256779330226877e-9	0.32257508876924534	0.321	0.204	8.852942070035084e-5	Achl_005	Mlc-c
5.710096033039059e-9	0.2763091113680378	0.852	0.778	9.61637272924108e-5	Achl_005	pAbp
5.830506106445493e-9	0.26014818043952204	0.915	0.836	9.819155333864856e-5	Achl_005	CASK
8.435176303433899e-9	0.255539005081304	0.915	0.855	1.420568041261303e-4	Achl_005	14-3-3epsilon
8.554055349270731e-9	0.4503638578497129	0.847	0.753	1.4405884613706837e-4	Achl_005	AGO1
9.343397750529389e-9	0.26044987723893187	0.409	0.273	1.5735216151666545e-4	Achl_005	CG32683
1.101906221212537e-8	0.29779282770069315	0.661	0.521	1.8557202671440337e-4	Achl_005	ND-B14
1.1540557791890608e-8	0.270206344782433	0.326	0.207	1.943545337732297e-4	Achl_005	CG42557
1.431115990222621e-8	0.3010093980323709	0.104	0.045	2.410142439133916e-4	Achl_005	MsR1
1.5387867416296596e-8	0.3047972772592962	0.689	0.565	2.5914707515785096e-4	Achl_005	UQCR-C1
1.553593117974134e-8	0.2646414995164752	0.427	0.289	2.616406169980239e-4	Achl_005	Ssb-c31a
1.6600216203945657e-8	0.28848923394553916	0.624	0.472	2.795642410906488e-4	Achl_005	ND-B14.5B
2.0006962641849433e-8	0.3128609447418623	0.383	0.258	3.3693725785138623e-4	Achl_005	ATPCL
2.4168643054831753e-8	0.31854574124541024	0.702	0.584	4.070241176864216e-4	Achl_005	Gug
2.7540954096809798e-8	0.2550973304484044	0.13	0.062	4.6381720794437374e-4	Achl_005	spz
3.7345237302219596e-8	0.2652223279764514	0.746	0.633	6.289311414066801e-4	Achl_005	COX7C
4.099695244161061e-8	0.35730262103418	0.306	0.197	6.904296760691643e-4	Achl_005	Nepl16
4.28728813849809e-8	0.2730444179528033	0.526	0.379	7.220221954044633e-4	Achl_005	CG11752
4.4259215491598234e-8	0.6654892494267157	0.557	0.495	7.453694480940059e-4	Achl_005	lncRNA:roX2
4.9717869197093215e-8	0.2564217159984419	0.661	0.508	8.372986351482468e-4	Achl_005	CG5065
5.082181700727193e-8	0.2852739569052174	0.681	0.542	8.558902202194666e-4	Achl_005	Fie
5.839316791245576e-8	0.2808308833952595	0.699	0.561	9.833993408136677e-4	Achl_005	CG6044
6.397536001855604e-8	0.4044932106568688	0.63	0.509	0.0010774090380725	Achl_005	Tpi
6.797498946431491e-8	0.34885501344049663	0.72	0.637	0.00114476679756852	Achl_005	HmgZ
7.454960935119623e-8	0.26840313047356207	0.15	0.077	0.00125548997108349	Achl_005	hbs
8.787298192920474e-8	0.29344651239115693	0.425	0.301	0.00147986888866973	Achl_005	CG4101
1.0673709172601745e-7	0.35822193993540785	0.319	0.212	0.00179755936175785	Achl_005	CG42245
1.1435667274817987e-7	0.27605170445836014	0.604	0.471	0.00192588072575209	Achl_005	Pp1alpha-96A
1.3329645413296118e-7	0.28961426906466903	0.295	0.192	0.00224484558405319	Achl_005	mRpS26
1.4302068137081758e-7	0.30071652967454177	0.43	0.304	0.00240861129496593	Achl_005	GABPI
1.6339961478739028e-7	0.30187027680407086	0.744	0.659	0.00275181291263443	Achl_005	CG6424
1.743092027757584e-7	0.30187020677158816	0.459	0.327	0.00293554128394654	Achl_005	Pdhb
1.8698149715111798e-7	0.26415071054439254	0.798	0.711	0.00314895539352197	Achl_005	blw
1.996411382087455e-7	0.29623505910094394	0.826	0.777	0.00336215640857348	Achl_005	Argk
2.000650968883329e-7	0.2746309275292036	0.588	0.434	0.00336929629669641	Achl_005	CG2217
2.1899431379799485e-7	0.27421917087019443	0.829	0.735	0.00368808323867203	Achl_005	shakB
2.376576925998291e-7	0.27977649607983746	0.611	0.47	0.00400239320107372	Achl_005	ND-39
2.453878361008199e-7	0.3134485090300818	0.705	0.618	0.0041325765477739	Achl_005	ND-MLRQ
2.672333059872762e-7	0.27073869849714305	0.104	0.048	0.00450047610613171	Achl_005	Uxs
2.735642998965866e-7	0.2839533414328552	0.687	0.552	0.00460709637455841	Achl_005	Df31
2.85866703881917e-7	0.27396656923873075	0.487	0.364	0.00481428116007536	Achl_005	tsr
3.161843906955529e-7	0.3280491032016877	0.583	0.463	0.0053248613237038	Achl_005	Pgk
3.846839937248382e-7	0.2571646858248562	0.604	0.46	0.00647846313831999	Achl_005	CG44242
4.527583884566846e-7	0.2883916143529437	0.269	0.174	0.00762490401999902	Achl_005	CG10631
5.644682120752614e-7	0.30397713793163295	0.749	0.663	0.00950620915955947	Achl_005	Ric
6.944532638163505e-7	0.283288724443285	0.277	0.183	0.01169528741593116	Achl_005	p24-1
7.027649741265017e-7	0.27849849270111016	0.163	0.09	0.01183526492926441	Achl_005	foi
7.229178131828425e-7	0.2958381273656432	0.386	0.273	0.01217465889181225	Achl_005	mRpL12
7.829820336057476e-7	0.30364489077711587	0.272	0.174	0.01318620042795439	Achl_005	dpr20
7.864631295205526e-7	0.25096968488520666	0.246	0.155	0.01324482556425562	Achl_005	CG3548
8.334486662957177e-7	0.31845826417026923	0.306	0.208	0.01403610898908618	Achl_005	CG10089
9.171539091359138e-7	0.32197738609593296	0.484	0.353	0.01544578898375792	Achl_005	Sema2b
1.0938489425711775e-6	0.3017850590390756	0.451	0.341	0.0184215100418412	Achl_005	CG8818
1.1073297368296392e-6	0.26706421467412866	0.746	0.662	0.01864854009794795	Achl_005	CG7781
1.1373757598208649e-6	0.28102469554502374	0.676	0.563	0.01915454517114318	Achl_005	HDAC4
1.1894395332039657e-6	0.2513371378189151	0.435	0.314	0.02003135117868798	Achl_005	prel
1.3079550624208662e-6	0.27412630309263086	0.399	0.285	0.02202727120622981	Achl_005	CG8229
1.4943481850525758e-6	0.28066672706216356	0.319	0.219	0.02516631778447043	Achl_005	CG9921
2.0437339899989046e-6	0.25641807188652077	0.912	0.901	0.03441852412557155	Achl_005	futsch
2.12878247641508e-6	0.25597521205506435	0.254	0.164	0.03585082568530635	Achl_005	LpR2
2.2618761693965196e-6	0.28250913483889173	0.57	0.439	0.03809225656880678	Achl_005	CG31808
2.2694184347838786e-6	0.2592994795497392	0.192	0.113	0.0382192758601953	Achl_005	lncRNA:CR45333
2.3164196104453307e-6	0.2910128831265708	0.321	0.222	0.03901082265950981	Achl_005	dpr18
2.3858746011347367e-6	0.27415132181716073	0.51	0.382	0.0401805141577101	Achl_005	NP15.6
3.1374857639977817e-6	0.2875445698687391	0.376	0.27	0.05283839775148664	Achl_005	Efa6
3.1814419375175144e-6	0.2599549831604473	0.648	0.511	0.05357866366973246	Achl_005	ATPsyndelta
3.4191956127688467e-6	0.26803326521637105	0.565	0.437	0.05758267331464015	Achl_005	Nc73EF
3.486903900171668e-6	0.2500048475374086	0.549	0.433	0.05872294858279106	Achl_005	CG4230
3.523186342123905e-6	0.3010829800512629	0.583	0.477	0.05933398118770868	Achl_005	Gapdh1
3.916973693940796e-6	0.2581302964429566	0.591	0.468	0.06596575397965695	Achl_005	Ae2
3.9585641491123665e-6	0.32015616190707097	0.339	0.246	0.06666617883520136	Achl_005	Rilpl
4.165086371167495e-6	0.26643678623493217	0.422	0.311	0.07014421957683178	Achl_005	Kank
6.1802411136556265e-6	0.26142139732126135	0.246	0.161	0.1040814405950744	Achl_005	CG2991
7.30270280656062e-6	0.3204243229184094	0.964	0.889	0.1229848179652874	Achl_005	nAChRalpha6
9.806318811239766e-6	0.2617619327360998	0.674	0.575	0.1651482151000889	Achl_005	Lis-1
1.2299701622804618e-5	0.3460657224787255	0.163	0.099	0.20713927502965257	Achl_005	tyn
1.2472537668974596e-5	0.268629284324565	0.705	0.626	0.2100500068832012	Achl_005	COX8
1.2677937090189118e-5	0.29059530331110306	0.565	0.454	0.21350913853587497	Achl_005	Ythdc1
1.683410149965048e-5	0.25019741160422093	0.472	0.361	0.28350310335561374	Achl_005	CG7990
1.937393468740786e-5	0.30026829880432326	0.573	0.459	0.3262764340706358	Achl_005	CG3556
2.309383905947413e-5	0.33568964433110127	0.567	0.472	0.38892334360060377	Achl_005	CG11873
3.2200654511900397e-5	0.28812824872662723	0.728	0.654	0.5422912226349146	Achl_005	UQCR-11
3.4719678729113214e-5	0.262136421436607	0.236	0.16	0.5847141094769956	Achl_005	CG14715
3.573191862742224e-5	0.3245442405127523	0.614	0.532	0.6017612416044179	Achl_005	CG10082
5.365902903658461e-5	0.25307504924433477	0.71	0.628	0.9036717080051214	Achl_005	Tsp42Ej
1.424575302998342e-4	0.3454073615197002	0.171	0.113	1	Achl_005	cdm
1.850964399888827e-4	0.26663813090879823	0.171	0.114	1	Achl_005	mon2
1.859026081016423e-4	0.2666294637472435	0.184	0.124	1	Achl_005	PGAP2
2.0859987677560471e-4	0.3041547879422546	0.241	0.171	1	Achl_005	Hsp23
2.407689697580663e-4	0.25007911553736184	0.661	0.589	1	Achl_005	lncRNA:CR34335
3.3735875247526065e-4	0.28774338126665544	0.21	0.146	1	Achl_005	CG1142
3.8287831664652895e-4	0.2608022204010829	0.386	0.3	1	Achl_005	Rox8
6.466596303551681e-4	0.2552516900230759	0.194	0.136	1	Achl_005	inc
0.00119392876746835	0.31934816358971796	0.578	0.514	1	Achl_005	PRL-1
0.00120977082320744	0.3881753087022149	0.777	0.731	1	Achl_005	CG42613
0.00270568319685343	0.2818897979193855	0.187	0.136	1	Achl_005	CG10555
0	2.6717992778866075	0.918	0.033	0	Achl_006	Sf3b3
0	2.625815845750991	0.895	0.027	0	Achl_006	lncRNA:CR45184
3.0488938171384196e-24	0.7590942826984541	0.867	0.752	5.1346420774428125e-20	Achl_006	CG31221
6.457756608093166e-18	0.7583518309778468	0.776	0.683	1.08755079036897e-13	Achl_006	jeb
5.514552875687979e-17	0.6732071745881023	0.703	0.608	9.287058497946126e-13	Achl_006	Ace
1.1533670220436789e-15	0.5572114949946201	0.867	0.836	1.9423854018237592e-11	Achl_006	Dscam2
1.8625870784934824e-14	0.6555496842640398	0.762	0.671	3.1367828988908736e-10	Achl_006	hdc
3.152966398918282e-14	0.5423665882811841	0.748	0.649	5.309910712418278e-10	Achl_006	Hs3st-A
3.5206489098409305e-11	0.7060121967246471	0.34	0.2	5.929124829063111e-7	Achl_006	Arr2
3.785704840674675e-11	0.590399954070959	0.527	0.394	6.375505522180221e-7	Achl_006	ChAT
3.908928199000845e-11	0.5144111624447083	0.646	0.52	6.583025979937323e-7	Achl_006	VAChT
6.920258461259948e-10	0.7657409932320518	0.351	0.222	1.165440727460788e-5	Achl_006	ninaE
3.016170995006338e-9	0.34927006205017364	0.977	0.976	5.079533572690175e-5	Achl_006	unc-13
3.384038832483191e-9	0.32930528315541263	0.997	0.985	5.699059797784942e-5	Achl_006	lncRNA:Hsromega
7.361092692709545e-9	0.3777000506087287	0.892	0.889	1.2396816203792143e-4	Achl_006	nAChRalpha6
1.605040397341332e-8	0.6147381795205975	0.598	0.509	2.703048533162537e-4	Achl_006	CG14762
3.0098614579661564e-8	0.3912240375112872	0.759	0.75	5.068907681360804e-4	Achl_006	hfp
5.808475027080986e-8	0.31713612962940907	0.935	0.92	9.78205279310709e-4	Achl_006	qvr
7.46210370477684e-8	0.35409652183829987	0.89	0.888	0.00125669288492146	Achl_006	nAChRalpha5
1.6464803145522532e-7	0.4845571372541788	0.759	0.738	0.00277283749773744	Achl_006	Ptp99A
4.015901178600313e-7	0.37412786053850233	0.773	0.719	0.00676317917488078	Achl_006	Ddc
6.237705670472631e-7	0.530751682517348	0.527	0.455	0.01050492011964295	Achl_006	ChT
9.624050618338471e-7	0.2776648160069022	0.833	0.852	0.01620786364634381	Achl_006	sbb
1.2480676632099755e-6	0.28804800852212775	0.921	0.918	0.0210187075161192	Achl_006	para
1.2824050288543469e-6	0.2657216403811713	0.946	0.957	0.02159698309093605	Achl_006	sif
1.2882359955008968e-6	0.3578775091011548	0.756	0.751	0.0216951824002306	Achl_006	CG16779
2.082854376079816e-6	0.25745466353048085	0.836	0.817	0.03507735054756018	Achl_006	Hk
2.3600075993772134e-6	0.37833593495059104	0.669	0.629	0.03974488798111165	Achl_006	Pde6
2.6751182408463393e-6	0.2973256899252932	0.785	0.79	0.0450516662940932	Achl_006	NaCP60E
3.3803778097273965e-6	0.6077366904208792	0.683	0.682	0.05692894269361908	Achl_006	heph
3.5555854300174054e-6	0.4847818368413339	0.547	0.49	0.05987961422692312	Achl_006	lncRNA:CR44024
4.361062938151836e-6	0.5492169544370955	0.623	0.575	0.07344466094141508	Achl_006	Ca-alpha1T
6.9723571163199746e-6	0.2678498017229005	0.977	0.982	0.1174214661959447	Achl_006	Sh
8.689457359826187e-6	0.27333890403441874	0.904	0.934	0.14633915139683282	Achl_006	pan
1.0432969207982242e-5	0.5977838493939465	0.419	0.339	0.17570163443162895	Achl_006	beat-IIIc
1.4731849508469603e-5	0.5449303664731934	0.125	0.068	0.24809907757213664	Achl_006	Rh4
1.6388462881875455e-5	0.3294218735378176	0.734	0.74	0.27599810339366454	Achl_006	Nipped-B
2.667548131940989e-5	0.450913149098533	0.535	0.506	0.4492417809001819	Achl_006	Glut1
3.073925487591475e-5	0.7041950408848765	0.235	0.164	0.5176797913652803	Achl_006	vvl
5.5154936158090413e-5	0.5947061666551081	0.32	0.248	0.9288642798384008	Achl_006	pdm3
5.914667040989048e-5	0.5575929047405879	0.601	0.599	0.9960890763729656	Achl_006	lncRNA:roX1
6.395830937019697e-5	0.4812680707901942	0.55	0.534	1	Achl_006	Shab
9.689707029061982e-5	0.42959824250316325	0.714	0.719	1	Achl_006	SK
1.1227078846608496e-4	0.3403792007681816	0.697	0.712	1	Achl_006	anne
1.1980627092797772e-4	0.3321510394362779	0.572	0.54	1	Achl_006	Wdr62
1.2082066704853513e-4	0.3746614299603328	0.785	0.822	1	Achl_006	cac
1.296993155543745e-4	0.4940758335327895	0.558	0.544	1	Achl_006	CG2993
1.3693464149049924e-4	0.27623331435174237	0.856	0.876	1	Achl_006	cpo
1.9032785958590732e-4	0.5243876610839252	0.144	0.091	1	Achl_006	asRNA:CR45139
2.2469803406514e-4	0.26077421505809006	0.904	0.915	1	Achl_006	lncRNA:CR42862
3.189059698627745e-4	0.6772634348511224	0.181	0.124	1	Achl_006	acj6
3.2057094559714947e-4	0.26494495031171894	0.773	0.815	1	Achl_006	scrt
3.3019774301569564e-4	0.33254621805479934	0.652	0.683	1	Achl_006	CG4467
3.570854956325432e-4	0.47812986932477175	0.62	0.645	1	Achl_006	CadN
3.950585623388823e-4	0.36481388387748515	0.113	0.067	1	Achl_006	CG4716
4.252654557563846e-4	0.37491833945256825	0.102	0.059	1	Achl_006	Lim3
4.45748135813444e-4	0.459243225072028	0.204	0.142	1	Achl_006	Arr1
4.851738399471338e-4	0.3072735444485333	0.776	0.803	1	Achl_006	mmd
5.688509236593857e-4	0.32501834414289377	0.677	0.683	1	Achl_006	FoxP
5.87575311796521e-4	0.6466632115933915	0.516	0.495	1	Achl_006	lncRNA:roX2
7.283501811433109e-4	0.2936945367786745	0.173	0.115	1	Achl_006	Nplp2
7.66444358037643e-4	0.6557280391250401	0.215	0.162	1	Achl_006	Uhg1
8.151898997858768e-4	0.3336918433971925	0.731	0.761	1	Achl_006	Cadps
8.546154521360922e-4	0.34994086762343724	0.72	0.733	1	Achl_006	GluClalpha
8.812737021295804e-4	0.3424355351164472	0.629	0.6	1	Achl_006	hig
8.96533891190479e-4	0.2589627856233303	0.762	0.773	1	Achl_006	CG42540
9.592839859838972e-4	0.3368014607911616	0.714	0.749	1	Achl_006	ftz-f1
0.00130071831911353	0.4533107677156192	0.507	0.486	1	Achl_006	lncRNA:CR45054
0.00147695475959943	0.3751546115615474	0.643	0.666	1	Achl_006	Dyrk3
0.00157318334551296	0.36904034593168034	0.11	0.068	1	Achl_006	CG13315
0.0020549468013265	0.6268541151462823	0.187	0.137	1	Achl_006	CG14459
0.00210816177726263	0.34514079849300394	0.133	0.088	1	Achl_006	EbpIII
0.00255152364204799	0.6098674057689863	0.238	0.193	1	Achl_006	CG43795
0.00269195034510863	0.3145619333348062	0.623	0.61	1	Achl_006	CG42541
0.00272959802893449	0.3041416004766204	0.635	0.664	1	Achl_006	uex
0.00314085287744419	0.3733733440482663	0.569	0.572	1	Achl_006	Cirl
0.00316040118645376	0.4479167300501672	0.252	0.2	1	Achl_006	bi
0.00326888152418532	0.415893231454364	0.232	0.177	1	Achl_006	apolpp
0.00410037094399436	0.3890745777900819	0.49	0.488	1	Achl_006	Ac3
0.00461736518134064	0.25474792318370065	0.691	0.735	1	Achl_006	shakB
0.00586568400390491	0.512502904687095	0.586	0.606	1	Achl_006	CG42750
0.00619801047483338	0.34375303865718143	0.581	0.546	1	Achl_006	dati
0.00727497675244648	0.3618240437129908	0.11	0.074	1	Achl_006	CG17108
0.00741963957431838	0.4025696894761768	0.422	0.42	1	Achl_006	Liprin-gamma
0.0076952050581255	0.4960724369484657	0.371	0.349	1	Achl_006	CG33143
0.00955229870890848	0.2970218690059512	0.105	0.07	1	Achl_006	Obp19d
0.00987843821672104	0.2751165695597604	0.64	0.664	1	Achl_006	cindr
0	4.178516629015939	0.873	0.009	0	Achl_007	pnt
0	4.0244257343950025	0.971	0.115	0	Achl_007	CG15537
0	3.2304599328763417	0.932	0.108	0	Achl_007	CG9650
0	2.8795232891462073	0.698	0.011	0	Achl_007	CG30271
0	2.082888543865672	0.58	0.013	0	Achl_007	Ets96B
0	2.081364925505332	0.532	0.019	0	Achl_007	Grd
0	1.8234232228783784	0.4	0.007	0	Achl_007	CG42284
0	1.700709072742485	0.317	0.007	0	Achl_007	CG30274
5.881713660562591e-287	2.188652800942511	0.678	0.064	9.90539397575346e-283	Achl_007	Sox102F
8.62177420549964e-263	0.5367863157529442	0.122	0.002	1.451992993948194e-258	Achl_007	CG9313
1.2288658923449596e-262	2.8518374872999397	0.678	0.074	2.069533049298146e-258	Achl_007	CG34402
1.3444849107816822e-252	1.8446701291180896	0.463	0.034	2.2642470382474312e-248	Achl_007	trol
4.2855068034905914e-245	1.957321546816725	0.678	0.072	7.217222007758506e-241	Achl_007	Ets65A
7.220335882503943e-239	2.667922196722797	0.854	0.131	1.215976765972489e-234	Achl_007	haf
4.481303794970059e-222	1.505258712368322	0.361	0.024	7.546963721109078e-218	Achl_007	vn
2.8039655048814043e-214	2.265008111262145	0.785	0.11	4.722158306770773e-210	Achl_007	Optix
3.568978113146928e-204	0.874735388102993	0.273	0.015	6.010516040350741e-200	Achl_007	bib
2.598146348312651e-186	0.7786546317278829	0.176	0.007	4.3755382651933345e-182	Achl_007	fz3
9.126280390871027e-180	2.2223094267380423	0.654	0.092	1.53695688062659e-175	Achl_007	Neto
2.025512110127089e-166	1.9651832030537753	0.6	0.084	3.4111649446650316e-162	Achl_007	CNMaR
3.2067272623236486e-165	2.50373708076006	0.746	0.141	5.400449382479256e-161	Achl_007	CG34155
1.0633192960592395e-158	0.6578559235774334	0.171	0.008	1.790736026493365e-154	Achl_007	Reck
1.7773221993830995e-153	2.215788053124661	0.668	0.118	2.9931883159810775e-149	Achl_007	mAChR-B
3.169394453424035e-153	0.905567804507826	0.249	0.016	5.337577199011416e-149	Achl_007	Trh
7.378506964995357e-144	2.4392830498279134	0.917	0.265	1.242614357974868e-139	Achl_007	CG43658
3.9218044619343066e-143	1.2545390168373944	0.346	0.032	6.604710894343565e-139	Achl_007	CCHa1-R
3.641287312601624e-126	2.0330129539902098	0.907	0.266	6.132291963152394e-122	Achl_007	Lim1
4.493671864261985e-120	2.4727892410914754	0.956	0.375	7.567792786603607e-116	Achl_007	MYPT-75D
6.877164403957964e-120	2.504426965439372	0.859	0.287	1.1581832572705604e-115	Achl_007	CG31760
9.73095045903821e-116	2.5203725385566167	0.927	0.368	1.638789366806625e-111	Achl_007	Calx
1.4779297598708563e-111	1.8121598267896353	0.629	0.129	2.488981508598509e-107	Achl_007	CG8641
3.6251871696946904e-111	2.3512543100879526	0.854	0.291	6.105177712482827e-107	Achl_007	aop
5.943331978633891e-111	2.2980709626645996	1	0.752	1.0009165385217336e-106	Achl_007	CG31221
1.669917011535099e-100	1.867519723422767	0.805	0.232	2.81230723912626e-96	Achl_007	Dop1R2
1.7912771990098277e-97	1.5653052555326885	0.551	0.11	3.0166899308524503e-93	Achl_007	GABA-B-R3
2.3455237827097313e-96	1.6158076871570124	0.99	0.856	3.950096602461459e-92	Achl_007	Rbp6
5.576006795979143e-96	1.8401826174598148	0.99	0.632	9.390553045108474e-92	Achl_007	Pkc53E
6.509860409916543e-95	1.7897178091296282	0.956	0.436	1.096325591634045e-90	Achl_007	dpr1
1.4291307357617462e-91	1.9271674493307216	0.834	0.303	2.4067990720963563e-87	Achl_007	CG43902
6.331021748758105e-88	1.4525708329697669	0.38	0.058	1.0662073727083526e-83	Achl_007	AstC-R1
6.722610767514408e-87	2.0774851641987775	0.824	0.309	1.1321548793571013e-82	Achl_007	CG34353
3.2630337601727376e-82	1.533960557797752	0.995	0.869	5.495275155506908e-78	Achl_007	Rbfox1
1.5609429475111355e-81	1.846779097401976	0.898	0.408	2.6287840179035034e-77	Achl_007	Octbeta2R
1.780148052645256e-81	0.40898752900654506	0.112	0.006	2.997947335459876e-77	Achl_007	CG30053
5.219648804557749e-81	1.3971326564259314	1	0.93	8.790410551755703e-77	Achl_007	Ten-a
5.209330389908206e-80	1.5711152754503783	0.541	0.123	8.77303330964441e-76	Achl_007	AstC-R2
1.406783124191792e-79	1.5279236976525183	0.234	0.026	2.369163459451397e-75	Achl_007	CG7191
2.989040500445697e-79	1.9235354630345824	0.946	0.487	5.033843106800598e-75	Achl_007	CG17716
3.6529400735309236e-77	1.9358353622228155	0.79	0.329	6.15191637783343e-73	Achl_007	CG42340
1.4457333174619985e-72	1.6504612833900436	0.776	0.283	2.434759479937751e-68	Achl_007	mgl
1.7816440606299133e-72	1.6641278480461372	0.863	0.345	3.000466762506837e-68	Achl_007	pyd
2.084779724684218e-71	1.2234539251729082	0.21	0.023	3.510977534340691e-67	Achl_007	ZnT33D
2.7488445305551384e-70	2.0105597476851855	0.663	0.235	4.6293290739079083e-66	Achl_007	AANAT1
1.3472647606346854e-67	1.659246016703576	0.849	0.371	2.2689285833848737e-63	Achl_007	Dop1R1
7.605350489377069e-67	1.0249212318760497	0.385	0.071	1.2808170759159923e-62	Achl_007	Dh44
2.1048661241970596e-64	0.7815246840785927	0.259	0.036	3.544805039760268e-60	Achl_007	Rx
5.625636610512645e-60	1.70348537143754	0.839	0.418	9.474134615764346e-56	Achl_007	fz2
2.5730800172854367e-59	1.5708441992588118	0.62	0.2	4.333324057110405e-55	Achl_007	Trpm
2.367470616517345e-58	1.5219048939552486	0.883	0.625	3.9870572652768605e-54	Achl_007	kek1
7.52777592871215e-57	1.2974722682192876	0.834	0.338	1.267752744154413e-52	Achl_007	Imp
5.370164043693e-55	0.8924927015916388	0.322	0.06	9.043893265983383e-51	Achl_007	CG32532
2.7165554167753515e-54	0.98237365758615	0.98	0.92	4.574950977391371e-50	Achl_007	Appl
1.75131503833932e-53	1.063377121988144	0.424	0.102	2.949389656067249e-49	Achl_007	Drep3
6.261725998875624e-53	1.547607381401443	0.717	0.341	1.054537275470644e-48	Achl_007	Eaat2
6.9154401763024205e-53	1.27190831651319	0.639	0.217	1.1646292800910906e-48	Achl_007	CG12594
8.741648928012253e-53	1.4516516745798278	0.58	0.197	1.4721810959665434e-48	Achl_007	CG30419
2.144152801964577e-51	1.6289667539108983	0.898	0.565	3.6109677337885436e-47	Achl_007	Gfrl
6.2881469281150526e-49	0.53387161560242	0.132	0.013	1.0589868241638559e-44	Achl_007	CG15082
2.9259972207974496e-47	1.1451413156683068	0.956	0.719	4.927671919544985e-43	Achl_007	Ddc
3.0674354050176227e-47	1.4585201540736694	0.629	0.233	5.165867965590178e-43	Achl_007	CG17839
7.278350408268536e-47	1.285020092109154	0.512	0.165	1.2257469922565037e-42	Achl_007	CG13594
3.0342103406438707e-46	1.2271449228886773	0.507	0.164	5.1099136346783417e-42	Achl_007	CG42339
3.2361598268003673e-46	0.9598965238771948	0.424	0.109	5.450016764314497e-42	Achl_007	CARPA
7.166750465740743e-46	1.2540448090179526	0.917	0.604	1.2069524459353984e-41	Achl_007	Fife
1.2669351541822978e-45	1.2500450040627935	0.405	0.107	2.1336454931584072e-41	Achl_007	lovit
3.1330993890483165e-45	1.366658829831843	0.8	0.517	5.276452681096268e-41	Achl_007	Pka-R1
3.4090118573745243e-45	1.3730315135812807	0.805	0.46	5.741116869004437e-41	Achl_007	CG13784
7.444668030471966e-45	1.4267541113137774	0.507	0.17	1.2537565430117838e-40	Achl_007	CadN2
2.3067992198570273e-44	1.3104484969493724	0.785	0.418	3.88488056616122e-40	Achl_007	beat-VII
2.382589118177449e-41	1.4370782064655894	0.585	0.247	4.012518333922643e-37	Achl_007	kek6
1.3826249377762691e-39	1.2508362534954902	0.302	0.07	2.3284786577090151e-35	Achl_007	DIP-lambda
2.6315041454303455e-39	1.1978097055997146	0.62	0.249	4.4317161313192446e-35	Achl_007	Dscam3
1.3130871467943642e-38	0.8038861916942046	0.298	0.069	2.2113700639163888e-34	Achl_007	Gyc88E
7.310708537170509e-38	0.4742498465638765	0.141	0.019	1.2311964247448854e-33	Achl_007	Fkbp14
6.713333516206974e-37	1.0816704910613846	0.42	0.129	1.1305924974644163e-32	Achl_007	CG42673
1.3518236370132517e-35	1.0877252369020236	0.756	0.401	2.276606187094017e-31	Achl_007	mspo
1.6357401824428833e-35	0.6746823841633185	0.215	0.042	2.7547500412520597e-31	Achl_007	Hmgcr
2.3869156841814465e-35	1.2782610685730806	0.483	0.181	4.019804703729974e-31	Achl_007	Pgant2
4.0843069295949166e-35	1.035612368165736	0.805	0.509	6.878381300130799e-31	Achl_007	CG14762
6.23885044405892e-35	1.2268610208245052	0.629	0.279	1.0506848032839626e-30	Achl_007	Fur1
9.204103263269576e-33	0.8566533059283157	0.922	0.653	1.550063030567229e-28	Achl_007	Pde9
4.0322350151102897e-32	0.7264326504675909	0.976	0.888	6.790686988947239e-28	Achl_007	sm
1.6413216970134055e-30	0.7379872319267742	0.961	0.834	2.7641498699402763e-26	Achl_007	CG2269
1.375842846386003e-29	0.8332672273967838	0.932	0.672	2.317056937598668e-25	Achl_007	CG45263
1.9683091282393534e-29	1.0333763623673886	0.82	0.618	3.3148294028678956e-25	Achl_007	CG43737
4.052174457234938e-29	0.7011139526668186	0.961	0.901	6.8242670034293585e-25	Achl_007	futsch
4.70673196592679e-29	0.830613457269207	0.62	0.276	7.926607303817307e-25	Achl_007	CG42674
7.799788302078186e-29	0.4999055940175845	0.995	0.977	1.3135623479529875e-24	Achl_007	shep
1.2046360776763182e-28	1.0665766480158394	0.488	0.197	2.0287276184146873e-24	Achl_007	bru1
2.1855576741088207e-28	0.6276079599829387	0.966	0.942	3.680697678966665e-24	Achl_007	fne
2.140500574355153e-26	0.38092788431332153	0.117	0.018	3.6048170172715127e-22	Achl_007	Sodh-2
2.2507661276558912e-26	0.9107860859930704	0.62	0.305	3.7905152355852866e-22	Achl_007	rgn
4.817101956731362e-25	0.8185002804211975	0.327	0.107	8.112481405331287e-21	Achl_007	rho
9.144854074752443e-25	0.9379032044789544	0.371	0.137	1.5400848747290594e-20	Achl_007	CG18265
1.0724680424315131e-24	0.7350892077466749	0.268	0.078	1.8061434302589113e-20	Achl_007	CG42663
1.742065384570532e-24	1.0342331212007585	0.502	0.218	2.9338123141552324e-20	Achl_007	CG43759
1.9368605900670855e-24	0.9474754454356566	0.756	0.494	3.2618669197319794e-20	Achl_007	dpr9
2.8085179753716878e-24	0.8596985926464118	0.78	0.658	4.729825122323459e-20	Achl_007	Galphao
3.322705439573375e-24	1.051173910225733	0.673	0.431	5.595768230785521e-20	Achl_007	CG5890
3.8355307381214546e-24	0.8939053536367663	0.259	0.074	6.459417316070341e-20	Achl_007	bab1
5.227859237440913e-24	1.4159305815620968	0.146	0.029	8.804237741774241e-20	Achl_007	lncRNA:CR43893
7.994626808043173e-24	0.9883775315556144	0.556	0.275	1.3463751007425508e-19	Achl_007	Sytalpha
9.289732309750188e-24	0.8918106633801093	0.507	0.231	1.5644838182850289e-19	Achl_007	Epac
5.460891670596829e-23	0.4038513061959555	0.166	0.036	9.19668766245212e-19	Achl_007	jumu
5.507030665306786e-23	0.48202662120639017	0.785	0.455	9.274390343443158e-19	Achl_007	CG4577
8.346695498363191e-23	0.808299944299963	0.863	0.707	1.4056669888793449e-18	Achl_007	CG15465
1.5941385084215526e-22	0.5340951332273383	1	0.88	2.6846886620327366e-18	Achl_007	bru3
1.6233970824568897e-22	1.086476009773446	0.468	0.213	2.7339630265656473e-18	Achl_007	kug
1.6726546874952397e-22	0.9308092491811156	0.463	0.205	2.8169177592107332e-18	Achl_007	CG32982
2.7825027218620775e-22	0.785747461468578	0.624	0.322	4.6860128338879246e-18	Achl_007	Sytbeta
1.3613274476988316e-21	0.7615798202628181	0.127	0.024	2.2926115546696018e-17	Achl_007	CG44314
3.2868818953086188e-21	0.9744365153482716	0.776	0.612	5.535437799889246e-17	Achl_007	Nlg2
5.200599304438623e-21	0.6876488436286732	0.195	0.051	8.758329288605085e-17	Achl_007	mthl1
1.0509861093701898e-20	0.864322247614808	0.702	0.434	1.7699657067903366e-16	Achl_007	CG2217
2.4831055356663922e-20	0.6255082385895752	0.254	0.079	4.1817980326157717e-16	Achl_007	ome
4.573389317636049e-20	0.7040554879208678	0.244	0.075	7.702044949830872e-16	Achl_007	sdk
6.635549420200124e-20	0.7238144949074546	0.405	0.17	1.1174928778559029e-15	Achl_007	Oct-TyrR
1.4958889905979902e-19	0.6170374324105614	0.932	0.81	2.5192266490660754e-15	Achl_007	nmo
5.245990520411718e-19	0.7989496141612535	0.502	0.244	8.834772635425376e-15	Achl_007	CG42594
5.470254615844545e-19	0.6856598462564247	0.6	0.313	9.212455798543798e-15	Achl_007	CG9932
5.815596433219425e-19	0.6588099684891664	0.22	0.065	9.794045953184836e-15	Achl_007	CG9896
9.612332656868951e-19	0.691370326818797	0.961	0.894	1.6188129427433005e-14	Achl_007	Rim
2.4224241911389267e-18	0.7453785773950907	0.493	0.244	4.0796045802970666e-14	Achl_007	beat-IV
4.065533454518906e-18	0.9757194823561864	0.537	0.314	6.846764890755292e-14	Achl_007	CG12194
4.2308517837268086e-18	0.6687943775284306	0.634	0.353	7.12517748897432e-14	Achl_007	Sema2b
1.3507210284511566e-17	0.7773476949764604	0.361	0.156	2.2747492840145933e-13	Achl_007	CG4629
1.4016425172062668e-17	0.5873010423947016	0.844	0.731	2.360506163227074e-13	Achl_007	CG42613
2.0535322460469873e-17	0.5947681955803944	0.215	0.066	3.4583536555677317e-13	Achl_007	Dh44-R2
2.1101321841163093e-17	0.8138988683687829	0.527	0.283	3.5536736112702773e-13	Achl_007	CG6123
2.16515508718809e-17	0.7834098561799698	0.751	0.564	3.646337682333463e-13	Achl_007	Plc21C
3.0036546818261657e-17	0.8960803002347477	0.512	0.279	5.058454849663447e-13	Achl_007	CG14669
3.2822950322305746e-17	0.5856603414468768	0.795	0.541	5.527713063779512e-13	Achl_007	CG42342
3.6128080029611566e-17	0.8996030601104261	0.444	0.226	6.084329957786885e-13	Achl_007	Eip78C
4.103193361382771e-17	0.3472395117103626	0.102	0.02	6.910187939904724e-13	Achl_007	ush
8.116456698945779e-17	0.8029448452655059	0.507	0.272	1.3668924726694589e-12	Achl_007	Toll-6
9.369906956385124e-17	0.9311249599816322	0.302	0.121	1.5779860305248188e-12	Achl_007	CG43850
1.6050785363248303e-16	0.7276399919239239	0.341	0.142	2.7031127630246467e-12	Achl_007	orb
3.236967706045697e-16	0.8462126661865685	0.302	0.12	5.4513773137515576e-12	Achl_007	Dgk
5.111306898740078e-16	0.8663326919170342	0.561	0.318	8.607951948168165e-12	Achl_007	NetB
5.643408862770045e-16	0.5931631228444305	0.254	0.091	9.504064865791032e-12	Achl_007	Ac13E
9.654480294951116e-16	0.6289627754890592	0.712	0.467	1.6259110264727174e-11	Achl_007	unc-13-4A
1.7181077696024664e-15	0.6505022603882344	0.863	0.691	2.8934652947875134e-11	Achl_007	nAChRalpha7
2.1289339935507818e-15	0.5781586847059437	0.907	0.884	3.5853377385388716e-11	Achl_007	ctp
6.271151023158075e-15	0.463857492494574	0.976	0.931	1.0561245438100516e-10	Achl_007	dysc
9.361464338082944e-15	0.7980490948594028	0.649	0.432	1.5765642091765486e-10	Achl_007	smog
1.3832045497333624e-14	0.8719620154388465	0.537	0.332	2.3294547822059557e-10	Achl_007	Syn1
1.9980305463620148e-14	0.5839533130193287	0.229	0.083	3.3648832431282687e-10	Achl_007	nord
7.965252054883264e-14	0.79864620113105	0.473	0.26	1.3414280985628903e-9	Achl_007	ed
1.0088515765355717e-13	0.4876972803752526	0.893	0.733	1.6990069400435562e-9	Achl_007	GluClalpha
1.2120390270689628e-13	0.8113734066719746	0.361	0.174	2.04119492548684e-9	Achl_007	CG43373
2.3619437892530833e-13	0.7518660500258609	0.439	0.229	3.977749535481118e-9	Achl_007	Scgdelta
4.80571195143625e-13	0.7099914445418913	0.541	0.337	8.093299497413788e-9	Achl_007	CG45002
4.966128154317144e-13	0.7613041155111862	0.356	0.171	8.363456424685503e-9	Achl_007	Pxn
6.50157306230329e-13	0.4498375327696298	0.907	0.892	1.0949299194224973e-8	Achl_007	Unr
2.8344128159862184e-12	0.811378716884632	0.512	0.33	4.77343462340239e-8	Achl_007	mam
3.3965032511211668e-12	0.4142773694015211	0.79	0.556	5.7200511252131576e-8	Achl_007	Con
3.812152895304078e-12	0.5011200913232201	0.624	0.389	6.420046690981597e-8	Achl_007	5-HT1A
4.222735086149574e-12	0.672791057454835	0.429	0.239	7.111508158584498e-8	Achl_007	NK7.1
4.396123544428267e-12	0.6448767776605752	0.244	0.103	7.403511661171646e-8	Achl_007	Rph
4.702545374472397e-12	0.5748060975381208	0.854	0.731	7.919556665148965e-8	Achl_007	CG42260
5.8673803628564246e-12	0.6333995879610246	0.961	0.915	9.881255269086507e-8	Achl_007	lncRNA:CR42862
7.357435843812593e-12	0.7422079960622316	0.4	0.222	1.239065770456479e-7	Achl_007	dpr4
1.3101318861291743e-11	0.6537254545887295	0.38	0.201	2.206393109430143e-7	Achl_007	Drl-2
1.4029312405940791e-11	0.7428018020349734	0.337	0.168	2.362676502284489e-7	Achl_007	LRP1
1.4191977695897823e-11	0.8847593529557489	0.561	0.387	2.390070963766152e-7	Achl_007	CG32206
1.8371715592064303e-11	0.724212764799081	0.615	0.431	3.093980622859549e-7	Achl_007	CG44838
2.1770863611250678e-11	0.6068500214802713	0.317	0.15	3.666431140770727e-7	Achl_007	Elk
2.362458630312274e-11	0.5262319207880003	0.21	0.082	3.9786165793089e-7	Achl_007	CG32547
6.281847921567149e-11	0.5739035370057914	0.366	0.188	1.0579260084711235e-6	Achl_007	Rgk2
1.0979922418000972e-10	0.4206332769846206	0.478	0.277	1.849128734415544e-6	Achl_007	lncRNA:CR45312
1.1166341358710008e-10	0.4263177709769921	0.922	0.85	1.8805235482203524e-6	Achl_007	dnc
1.13541594946427e-10	0.7681875638565137	0.293	0.143	1.912154000492777e-6	Achl_007	fra
1.3856356393314894e-10	0.4450653075218019	0.146	0.049	2.3335489801981617e-6	Achl_007	CG9331
1.4346581008964458e-10	0.38160099213091847	0.795	0.575	2.416107707719705e-6	Achl_007	Ca-alpha1T
1.4593209237904696e-10	0.6117769927786756	0.541	0.344	2.4576423677555297e-6	Achl_007	SKIP
1.9155654282668522e-10	0.4750154351213175	0.234	0.101	3.226003737744206e-6	Achl_007	CG31323
2.1631824601929535e-10	0.5611682170339092	0.2	0.08	3.6430155812109537e-6	Achl_007	CAP
2.2735193668800437e-10	0.5618653431796355	0.278	0.132	3.828833965762682e-6	Achl_007	CG14535
2.3978919486382404e-10	0.5691123439371508	0.663	0.471	4.038289830701661e-6	Achl_007	Mp
2.4301268805148716e-10	0.6807398560472404	0.107	0.031	4.092576679475096e-6	Achl_007	CG41520
2.555432234846525e-10	0.542794125425202	0.849	0.721	4.303603426705033e-6	Achl_007	CG17816
2.8514027326833745e-10	0.6349190520477396	0.356	0.188	4.802047342112072e-6	Achl_007	CG32521
2.9747565403718495e-10	0.4275750158777083	0.166	0.061	5.009787489640232e-6	Achl_007	Magi
1.15932427142747e-9	0.5864623673391425	0.117	0.037	1.9524180055110024e-5	Achl_007	CG13337
1.882271015870639e-9	0.7224670126039838	0.517	0.351	3.169932617827743e-5	Achl_007	CG5758
2.235395634022043e-9	0.5945243991031539	0.522	0.365	3.7646297872565235e-5	Achl_007	CG43778
2.908148126628929e-9	0.5678828492661347	0.395	0.227	4.897612260055779e-5	Achl_007	side-V
3.131042145896026e-9	0.6450199041759559	0.663	0.506	5.272988077903498e-5	Achl_007	nAChRalpha4
5.003632597803854e-9	0.5698615240873113	0.4	0.237	8.42661765796147e-5	Achl_007	hppy
6.001542634390231e-9	0.5244734123476362	0.522	0.344	1.0107197950576588e-4	Achl_007	CG15236
1.2706010311035286e-8	0.3065580079764302	0.161	0.064	2.1398191964814529e-4	Achl_007	5-HT2B
1.6306095797775908e-8	0.4942264562432976	0.698	0.559	2.7461095933034406e-4	Achl_007	Cow
1.946078078247536e-8	0.5357751710309644	0.444	0.279	3.277390091576676e-4	Achl_007	smal
2.0136102344855265e-8	0.6259486794818339	0.376	0.227	3.3911209958970755e-4	Achl_007	CG34357
2.2625654391484258e-8	0.4868236230631049	0.424	0.259	3.810386456069864e-4	Achl_007	CG44153
2.6047358679376586e-8	0.5918577212392373	0.659	0.543	4.3866356751938104e-4	Achl_007	Hipk
5.1476677465086566e-8	0.40082088058399634	0.444	0.267	8.669187251895228e-4	Achl_007	Pif1B
5.8216908336859803e-8	0.47095636896875614	0.263	0.135	9.80430953301056e-4	Achl_007	5-HT7
7.00210292555225e-8	0.3918625205525188	0.527	0.339	0.00117922415369225	Achl_007	beat-VI
7.35466263337694e-8	0.7074254044475317	0.561	0.454	0.00123859873408701	Achl_007	BicD
9.225950414757698e-8	0.30209989334889986	0.888	0.874	0.00155374230934934	Achl_007	7B2
9.820389543775868e-8	0.44633021165992726	0.405	0.24	0.00165385180306729	Achl_007	caps
9.914290886517737e-8	0.4644599769251707	0.629	0.488	0.00166966572819845	Achl_007	Ac3
9.948271457798267e-8	0.6458899730190626	0.405	0.255	0.0016753883962078	Achl_007	Shawl
1.3032985457415448e-7	0.3400524364901827	0.634	0.494	0.00219488508088333	Achl_007	Cbp53E
1.3539679470238926e-7	0.3608929615899057	0.732	0.608	0.00228021741958293	Achl_007	Ace
1.902398582510521e-7	0.3309461090945933	0.849	0.845	0.00320382945280596	Achl_007	Gbeta13F
2.8134349515337504e-7	0.6601247189498591	0.41	0.267	0.00473810580187798	Achl_007	Pli
2.993660939246206e-7	0.6961832835274417	0.405	0.273	0.00504162438778453	Achl_007	Stat92E
3.722865161941295e-7	0.3529970856113005	0.585	0.416	0.00626967721922533	Achl_007	CG32700
3.983321917258798e-7	0.2962898016217821	0.976	0.958	0.00670831244085554	Achl_007	CG10077
4.16560662194583e-7	0.4615347921182435	0.595	0.449	0.00701529811201897	Achl_007	Hers
4.350882080838538e-7	0.6696577553899874	0.322	0.193	0.00732732051234018	Achl_007	CG43795
5.800089767329848e-7	0.6004772285100077	0.312	0.18	0.00976793117716019	Achl_007	lncRNA:CR46006
5.855570648155375e-7	0.4743213849605103	0.244	0.13	0.00986136652855846	Achl_007	kek5
5.925926907851692e-7	0.5447724199654749	0.512	0.374	0.00997985350551303	Achl_007	Shal
6.104445353440236e-7	0.34076620134937663	0.927	0.92	0.0102804964197287	Achl_007	qvr
6.588201052111566e-7	0.4376552388325093	0.102	0.037	0.01109518939186108	Achl_007	CG13325
6.908716093620898e-7	0.5410158015660631	0.771	0.66	0.01163496877326695	Achl_007	Yeti
7.415906876338562e-7	0.43345192123708665	0.205	0.1	0.01248912877044177	Achl_007	bab2
7.94530797985162e-7	0.5990472160017373	0.151	0.068	0.01338069316886811	Achl_007	lncRNA:CR45979
8.443807860739008e-7	0.494651591236555	0.741	0.634	0.01422021681827056	Achl_007	CG40498
1.03278345745084e-6	0.6492929042660931	0.434	0.296	0.01739310620692959	Achl_007	sfl
1.4049776701059725e-6	0.5318308937857488	0.234	0.128	0.02366122894225468	Achl_007	Pgm1
1.4354262412609571e-6	0.34432203600360567	0.224	0.116	0.02417401332907577	Achl_007	Trim9
2.1472967833955594e-6	0.4425412576674472	0.659	0.547	0.03616262512916461	Achl_007	Evi5
2.357898287891812e-6	0.4022035179396961	0.434	0.298	0.039709365066386	Achl_007	jp
2.8468593694514145e-6	0.420232854540846	0.634	0.501	0.04794395864093127	Achl_007	emc
3.5490871205895645e-6	0.4845770443227284	0.361	0.235	0.05977017619784886	Achl_007	Nrt
3.5954508448588297e-6	0.5066287886212142	0.371	0.243	0.06055098767826755	Achl_007	CG42788
3.837733776388821e-6	0.3640429559071228	0.639	0.462	0.06463127452816414	Achl_007	rdgA
3.8879525724376765e-6	0.6901537277350751	0.332	0.216	0.0654770092724229	Achl_007	CG42671
3.897072216898706e-6	0.4552073532008962	0.746	0.663	0.0656305932047911	Achl_007	uex
5.087798018293222e-6	0.47850473533173465	0.698	0.585	0.08568360642607614	Achl_007	sd
5.210587724646363e-6	0.6163333564348039	0.663	0.546	0.0877515078707694	Achl_007	CG11360
5.928631665996993e-6	0.3135162801543703	0.551	0.394	0.09984408588705536	Achl_007	ChAT
6.96423994921392e-6	0.34242779556281877	0.215	0.114	0.11728476498471165	Achl_007	dpr15
7.067846724317467e-6	0.332719671670922	0.449	0.298	0.11902960668423046	Achl_007	bma
8.065065342602526e-6	0.4003347484759905	0.829	0.795	0.13582376543476915	Achl_007	Syt7
8.180946731832378e-6	0.32565204443215867	0.785	0.73	0.13777532391078906	Achl_007	Sdc
8.348801052628891e-6	0.5335788532324153	0.649	0.54	0.14060215852732316	Achl_007	Wdr62
9.46899402187674e-6	0.3983949024667019	0.698	0.621	0.15946732832242616	Achl_007	CG42392
1.2023888547265555e-5	0.4121214340866657	0.556	0.425	0.20249430702449925	Achl_007	nrm
1.2486456551458762e-5	0.25402425494409986	0.995	0.982	0.21028441478311705	Achl_007	Sh
1.29587127470688e-5	0.2928672266724036	0.161	0.078	0.21823768137338567	Achl_007	Rh7
1.705780554935384e-5	0.5497684455728036	0.459	0.347	0.28727050325666803	Achl_007	Tina-1
1.7470740084874675e-5	0.44785753257817373	0.527	0.403	0.2942247337693744	Achl_007	Ca-beta
1.852614842653499e-5	0.3668847778120048	0.78	0.711	0.3119988656512758	Achl_007	orb2
2.0110691253014568e-5	0.38044317814489625	0.483	0.352	0.33868415139201835	Achl_007	SP2353
2.0706199114515702e-5	0.3988056306808625	0.78	0.728	0.34871309928755895	Achl_007	Cals
2.3961685395812344e-5	0.3992639494741303	0.346	0.229	0.4035387437508757	Achl_007	side-VIII
3.124860857093299e-5	0.33684206992945387	0.19	0.101	0.5262578169430825	Achl_007	AstA-R1
3.272378248939687e-5	0.49201739956185	0.868	0.831	0.5511012209039327	Achl_007	l(3)80Fg
3.393645667050409e-5	0.4243466130724318	0.454	0.337	0.5715238667879593	Achl_007	kmr
4.3479999581278875e-5	0.35922534989373855	0.444	0.323	0.7322466729483176	Achl_007	Moe
4.4344155865655344e-5	0.3603904309178114	0.854	0.836	0.7467999289335017	Achl_007	CASK
4.505005693332508e-5	0.2831910362391987	0.854	0.761	0.7586880088141277	Achl_007	Cadps
4.58579189379221e-5	0.4556736182916972	0.405	0.292	0.7722932128335461	Achl_007	CG31145
5.010023571330568e-5	0.3433198099547663	0.405	0.284	0.8437380696477809	Achl_007	CG14853
5.871383807638802e-5	0.3889715430689611	0.322	0.217	0.9887997470444506	Achl_007	HIP-R
6.013265073649976e-5	0.3764541823787022	0.239	0.143	1	Achl_007	Ate1
6.048725899562348e-5	0.33537694974499477	0.668	0.519	1	Achl_007	msi
6.442922615642397e-5	0.32801487718735567	0.746	0.707	1	Achl_007	stnA
6.904177319931388e-5	0.3420850929277936	0.141	0.071	1	Achl_007	APP-BP1
7.20648773189777e-5	0.47579856006959664	0.307	0.203	1	Achl_007	Dys
7.245756211325884e-5	0.6635647882800007	0.42	0.307	1	Achl_007	plum
7.315248261279328e-5	0.4589012294131447	0.58	0.478	1	Achl_007	Eph
9.160882741689312e-5	0.2540197983872572	0.873	0.865	1	Achl_007	bun
9.78261402360882e-5	0.4739028823038242	0.493	0.39	1	Achl_007	B4
9.992842615988084e-5	0.31820497763981814	0.932	0.894	1	Achl_007	CaMKII
1.0227412962617093e-4	0.4720344613118841	0.566	0.451	1	Achl_007	CG17684
1.1378734400379785e-4	0.5746451279677789	0.195	0.115	1	Achl_007	MRP
1.1546998978659684e-4	0.4926074167460106	0.346	0.237	1	Achl_007	plx
1.1798885515176535e-4	0.4185592598950154	0.785	0.728	1	Achl_007	Nrx-1
1.351666284690167e-4	0.3772359488493427	0.244	0.15	1	Achl_007	MCU
1.3780207909599114e-4	0.35357337853864235	0.229	0.138	1	Achl_007	CG6912
1.4601598146785527e-4	0.25320102663877486	0.141	0.072	1	Achl_007	Pldn
1.483323604959594e-4	0.35675263231449217	0.263	0.166	1	Achl_007	CG42446
1.6857388513224307e-4	0.4319379240504385	0.278	0.181	1	Achl_007	Ddr
2.1461552841855065e-4	0.4054923669127284	0.439	0.335	1	Achl_007	CG15772
2.494178575919999e-4	0.3701299726573333	0.468	0.349	1	Achl_007	CG33143
2.52379337496997e-4	0.4303919965731611	0.61	0.561	1	Achl_007	lolal
2.7794431388838406e-4	0.5736277482699941	0.293	0.2	1	Achl_007	Arr2
3.2295382969607737e-4	0.30852245421767677	0.415	0.301	1	Achl_007	Phm
3.4094664309780164e-4	0.5232863196002546	0.507	0.408	1	Achl_007	sima
3.474161719982914e-4	0.4380479402527899	0.663	0.571	1	Achl_007	Cirl
3.5185896801749963e-4	0.4654584647244534	0.278	0.187	1	Achl_007	CG11768
3.920115007948045e-4	0.25239531849995656	0.785	0.743	1	Achl_007	OtopLa
4.224835474303229e-4	0.302846157676806	0.151	0.085	1	Achl_007	Sirt2
4.4699562011868936e-4	0.26964506413576617	0.605	0.506	1	Achl_007	Glut1
5.170409477345619e-4	0.45543449210856113	0.444	0.359	1	Achl_007	Dyb
5.605467125052502e-4	0.34698109056779375	0.151	0.086	1	Achl_007	CG7049
6.264401502937835e-4	0.4202788636562673	0.424	0.332	1	Achl_007	Rap2l
6.271913659003635e-4	0.3039232110271828	0.385	0.28	1	Achl_007	Ccn
6.52105821987263e-4	0.4412824739410226	0.507	0.432	1	Achl_007	CG44774
6.717397984116829e-4	0.3830220239548288	0.351	0.256	1	Achl_007	CG13743
7.433960473945552e-4	0.33522787355403816	0.551	0.486	1	Achl_007	bsk
7.474774535615631e-4	0.3869364494902042	0.322	0.23	1	Achl_007	Nlp
7.489087567338933e-4	0.2857720404202111	0.424	0.317	1	Achl_007	alt
7.651501428511425e-4	0.34661164170829606	0.688	0.617	1	Achl_007	Tlk
7.768185655889999e-4	0.4037353649967856	0.537	0.439	1	Achl_007	E(bx)
8.029031225783148e-4	0.6167409796236623	0.185	0.115	1	Achl_007	Nplp2
8.086508881548986e-4	0.2781343244730241	0.244	0.161	1	Achl_007	CG3618
8.460633802380667e-4	0.35780891086310795	0.546	0.458	1	Achl_007	CG1695
9.1181564600495e-4	0.35355540578594047	0.517	0.431	1	Achl_007	CG6024
9.253898387759437e-4	0.3307663552239859	0.654	0.609	1	Achl_007	Pkc98E
0.00102318763532905	0.3197147455295841	0.673	0.637	1	Achl_007	HmgZ
0.001090004998435	0.31987917573829794	0.58	0.484	1	Achl_007	side-III
0.00117821639665571	0.3756876456988083	0.654	0.582	1	Achl_007	RhoGAP100F
0.00117871486229124	0.379151869627278	0.605	0.49	1	Achl_007	lncRNA:CR44024
0.00127251766978081	0.29418185180640166	0.224	0.146	1	Achl_007	lin-52
0.00135077339886853	0.33048799722547173	0.546	0.458	1	Achl_007	Pal2
0.0013555624662534	0.3439753670431953	0.62	0.536	1	Achl_007	PIP4K
0.00154214886807749	0.392925864702387	0.317	0.23	1	Achl_007	Cbl
0.00157446982073849	0.5706860869245429	0.307	0.222	1	Achl_007	ninaE
0.00163333129311621	0.374873505255684	0.38	0.285	1	Achl_007	lncRNA:CR45939
0.00164651722359086	0.2515749978235785	0.273	0.192	1	Achl_007	PMP34
0.00167271901989146	0.315931327440391	0.346	0.256	1	Achl_007	Dg
0.0017015615522376	0.28908623087445395	0.737	0.707	1	Achl_007	sgg
0.00177212147485487	0.45574918151982224	0.332	0.253	1	Achl_007	CG41378
0.00179885630103734	0.44908258582498606	0.566	0.509	1	Achl_007	Tpi
0.00198218985802408	0.3665185950118155	0.385	0.301	1	Achl_007	Pgi
0.00222303727921858	0.2765401537989729	0.551	0.493	1	Achl_007	RSG7
0.00226512570620144	0.2908462455426113	0.576	0.504	1	Achl_007	X11Lbeta
0.00227290254157312	0.3699972171918619	0.702	0.611	1	Achl_007	CG1677
0.00232475451629887	0.28988323000365845	0.751	0.719	1	Achl_007	gw
0.00238374588665151	0.25449557439732695	0.141	0.083	1	Achl_007	garz
0.00242859070626006	0.5350724408623234	0.122	0.07	1	Achl_007	Obp19d
0.00243779322898958	0.35276609876128084	0.434	0.353	1	Achl_007	Stlk
0.00249098812721787	0.33997399418997243	0.298	0.218	1	Achl_007	CG10139
0.00249950898167287	0.2522278334899152	0.112	0.062	1	Achl_007	CG18259
0.00255231370750024	0.3735595260275093	0.312	0.235	1	Achl_007	Amun
0.00274177756861954	0.422856967695011	0.229	0.16	1	Achl_007	Rab8
0.00275637008343388	0.30507329102985814	0.42	0.333	1	Achl_007	Shaw
0.00301502518218821	0.34826203373059983	0.263	0.187	1	Achl_007	Pi3K21B
0.00301765414212898	0.40794230945481447	0.463	0.393	1	Achl_007	BuGZ
0.00321770235942347	0.46926639116412394	0.493	0.426	1	Achl_007	Gyf
0.00336076165775059	0.33804704776144956	0.2	0.135	1	Achl_007	CG11883
0.00360489840095737	0.3241324458356818	0.351	0.269	1	Achl_007	CG32485
0.00367422736979217	0.3104960742778231	0.561	0.491	1	Achl_007	Crk
0.0040232850192581	0.37593580748793554	0.561	0.484	1	Achl_007	CG32850
0.00416031195906767	0.2964125856197686	0.424	0.334	1	Achl_007	Nmdar2
0.00440674906530652	0.3336368456403026	0.234	0.163	1	Achl_007	Xpc
0.00442815267034611	0.3025264566365222	0.595	0.528	1	Achl_007	bel
0.00457856946883288	0.5260493180615242	0.332	0.265	1	Achl_007	lncRNA:CR45758
0.00474801481822844	0.2521154596278766	0.239	0.164	1	Achl_007	CG7985
0.00482153597386828	0.26496927071845433	0.541	0.469	1	Achl_007	Ae2
0.00488339219558994	0.5114350531459673	0.424	0.349	1	Achl_007	Hcf
0.00504425443025069	0.38680315649267416	0.444	0.372	1	Achl_007	smash
0.00524928735782968	0.2858207848330081	0.117	0.068	1	Achl_007	Rh4
0.00538881877757662	0.30608622338583263	0.102	0.058	1	Achl_007	Acer
0.00542912695743628	0.3736976873220242	0.517	0.463	1	Achl_007	Pgk
0.00545127802059901	0.29658129479094253	0.541	0.463	1	Achl_007	Pis
0.0054738535779593	0.2517405820687608	0.249	0.178	1	Achl_007	ova
0.00577701853285566	0.4076465145946475	0.229	0.163	1	Achl_007	jing
0.00590158493608374	0.34472909907230553	0.576	0.511	1	Achl_007	Parp
0.00607649735608377	0.3168813882741852	0.546	0.495	1	Achl_007	CG12531
0.0065146602457885	0.28716237609453477	0.561	0.504	1	Achl_007	jef
0.00662246068315949	0.3176410053989659	0.195	0.134	1	Achl_007	CenG1A
0.00675818056316002	0.4072624668759035	0.522	0.456	1	Achl_007	CG33229
0.00685462205670889	0.276077989235862	0.639	0.607	1	Achl_007	p120ctn
0.00691293823280704	0.31600141172396357	0.488	0.41	1	Achl_007	sxc
0.00729129734693617	0.3202387686082977	0.498	0.431	1	Achl_007	vib
0.00760794138358079	0.5287230483856871	0.18	0.124	1	Achl_007	Tsf1
0.00763063504148559	0.30100867145326804	0.639	0.627	1	Achl_007	Ssdp
0.00763325753177957	0.4244176118077515	0.122	0.074	1	Achl_007	CG6503
0.00763472509233927	0.32796156351156847	0.307	0.241	1	Achl_007	CG14015
0.00785292867948519	0.402294203947247	0.771	0.759	1	Achl_007	Gprk1
0.0082591342135304	0.2882765701634866	0.444	0.365	1	Achl_007	CG3257
0.00858004870119752	0.30002117346149093	0.205	0.145	1	Achl_007	Afti
0.00899421061987323	0.2896110936872385	0.483	0.411	1	Achl_007	Jafrac1
0.00905134862039727	0.3564628050199746	0.205	0.146	1	Achl_007	Sec20
0.00927234853271185	0.3404927082539294	0.268	0.204	1	Achl_007	Mlc-c
0.0097444087201917	0.2854524502931919	0.483	0.419	1	Achl_007	nAChRbeta2
0.0097522217571185	0.3002166924373568	0.41	0.336	1	Achl_007	CG7220
1.3948564228417628e-262	1.578082502854106	0.527	0.027	2.349077701707813e-258	Achl_008	trh
2.063961291691402e-220	1.0944065281584496	0.186	0.004	3.47591721133749e-216	Achl_008	CG34398
4.5571710804402133e-212	1.675958530788348	0.705	0.058	7.674731816569362e-208	Achl_008	Hr51
1.3126030185809558e-198	3.2338231826186563	0.829	0.098	2.2105547435921875e-194	Achl_008	CG13408
6.46239626238747e-175	1.4962312644179778	0.659	0.06	1.0883321545486736e-170	Achl_008	CG32532
3.6286953471332206e-120	0.7170924872025403	0.202	0.009	6.111085834107057e-116	Achl_008	lncRNA:CR45378
8.107996346086217e-118	2.8803704113597	0.977	0.254	1.3654676646443798e-113	Achl_008	fru
2.1931787846595011e-88	1.0103346126426052	0.38	0.039	3.693532391245066e-84	Achl_008	TkR99D
5.52697479313555e-79	2.179374129337549	0.93	0.339	9.307978249119578e-75	Achl_008	beat-VI
8.733133425768657e-70	1.050215442762028	0.504	0.077	1.4707470002336997e-65	Achl_008	CG42458
2.0769436074384548e-69	1.474455053474239	0.674	0.137	3.497780729287102e-65	Achl_008	DIP-beta
2.327280937721177e-62	0.33278590386289203	0.14	0.008	3.9193738272162344e-58	Achl_008	CG43155
1.3388736196777256e-50	1.4730832053370888	0.729	0.219	2.2547970628992574e-46	Achl_008	dpr17
1.7619967390115596e-50	1.0727229383305752	0.55	0.119	2.967378708169367e-46	Achl_008	CG14082
1.7032552241762157e-49	0.9762883956335584	0.318	0.046	2.868452123035165e-45	Achl_008	ktub
8.593897135565697e-47	0.3833894153834526	0.124	0.008	1.4472982166006187e-42	Achl_008	BomBc3
3.927215878939395e-46	0.8457617653366176	0.488	0.101	6.613824261721835e-42	Achl_008	CG31323
1.0767631710630871e-41	1.226735438983822	0.984	0.649	1.8133768563873457e-37	Achl_008	Hs3st-A
9.792409914710875e-41	1.1032416518023416	0.612	0.171	1.6491397537364587e-36	Achl_008	Pxn
6.346570548658324e-40	0.7787224285061838	0.636	0.164	1.0688259460995484e-35	Achl_008	vvl
5.3516852416242794e-37	1.199633120490552	0.752	0.26	9.012773115419448e-33	Achl_008	ed
6.0453257329437e-37	0.5344541451523805	0.116	0.009	1.0180933066850483e-32	Achl_008	Obp18a
2.3786057683048063e-35	1.0865060219660347	0.853	0.331	4.0058099744021254e-31	Achl_008	toy
3.2338905214457055e-35	1.1250370040941662	0.705	0.256	5.446195027166712e-31	Achl_008	Eip63F-1
3.5480382635148987e-35	1.0918423634133996	1	0.904	5.975251239585441e-31	Achl_008	Ggamma30A
1.1202881757405207e-34	1.1954954968339662	0.744	0.259	1.8866773167646107e-30	Achl_008	CG44153
1.1222937438998927e-34	1.1256399462791025	0.829	0.313	1.8900548941018095e-30	Achl_008	CG9932
5.4629332474858415e-33	0.9344447541747118	0.411	0.098	9.200125882090907e-29	Achl_008	CG7991
1.0250540355348124e-32	1.2880005784327633	0.775	0.309	1.7262935012441775e-28	Achl_008	CG34353
7.508874304230566e-32	0.832321196102279	0.457	0.121	1.2645695215754696e-27	Achl_008	dpr16
3.096845994671911e-31	1.0345970414314325	0.969	0.827	5.215398339626965e-27	Achl_008	Hasp
9.801316698553367e-29	0.8614621130888953	0.55	0.168	1.6506397452033723e-24	Achl_008	LRP1
2.96784835275336e-28	0.9357682111741026	0.922	0.539	4.9981534108719324e-24	Achl_008	side-II
3.910887883911696e-27	0.9143634224410332	0.752	0.308	6.586326285295688e-23	Achl_008	fred
1.6723037309610856e-26	1.2646611270594876	0.581	0.211	2.8163267133115643e-22	Achl_008	br
2.798846141828919e-26	0.9630045958195028	0.744	0.319	4.713536787454083e-22	Achl_008	CG46301
7.90263416185696e-26	0.7059938982552094	0.395	0.103	1.3308826191983307e-21	Achl_008	Nos
2.128151415038032e-25	0.9988951799014036	0.527	0.181	3.5840197980655485e-21	Achl_008	CG1358
2.5843679638088794e-25	0.7286531853777056	0.519	0.163	4.352334087850534e-21	Achl_008	Pde11
5.317707727414033e-25	1.3634228844530585	0.946	0.753	8.955551583737974e-21	Achl_008	CG31221
2.2714951734012984e-24	0.8560345484659218	0.798	0.371	3.825425021525126e-20	Achl_008	CG34354
4.2018332043886516e-24	0.6145349894140791	0.504	0.16	7.07630729951093e-20	Achl_008	CG6959
5.690514532349285e-24	0.8542340637841099	0.969	0.546	9.583395523929432e-20	Achl_008	dati
5.87469093211526e-24	1.1614449641783766	0.891	0.489	9.893566998775313e-20	Achl_008	pHCl-1
1.0367249989843858e-22	0.8464156540542063	0.69	0.279	1.7459485707896042e-18	Achl_008	Fur1
1.2944037197435788e-22	0.3718313651808258	0.109	0.012	2.1799053044201608e-18	Achl_008	tfc
6.002317818663903e-22	0.8607977480510716	0.442	0.143	1.010850343841188e-17	Achl_008	fra
6.050416501961964e-22	0.7592271587113253	0.581	0.228	1.0189506430954144e-17	Achl_008	CG11638
7.9393336695263665e-22	0.6859555477980201	0.504	0.17	1.3370631832849352e-17	Achl_008	CadN2
1.5053361577228313e-21	0.7703752442503096	0.558	0.203	2.5351366232210206e-17	Achl_008	Dys
[truncated: 68,846 more rows]
