# Supplementary material for: A high-resolution atlas of the brain predicts lineage and birth order underlying neuronal identity
Source: Cell Genom. 2025 Dec 19;6(3):101103. doi: 10.1016/j.xgen.2025.101103 (PMC7618732; doi:10.1016/j.xgen.2025.101103)
Supplement: Table S3. Significantly enriched transcription factors across each of 246 central brain neuronal types that exhibited a coefficient of variation higher than 2, related to Figure 1 and STAR Methods [file mmc4.csv]

p_val	avg_log2FC	pct.1	pct.2	p_val_adj	cluster	gene
0	1.2278726888271954	0.342	0.026	0	Achl_000	Fer2
0	1.1470065357873915	0.266	0.066	0	Achl_000	disco
0	1.1265689709846565	0.265	0.061	0	Achl_000	disco-r
0	1.920437683534601	0.539	0.025	0	Achl_001	fd102C
0	1.4496005443260784	0.445	0.108	0	Achl_001	Optix
0	1.238227417514984	0.27	0.026	0	Achl_001	trh
0	1.8726717008333216	0.55	0.029	0	Achl_002	fd102C
0	1.421444463952942	0.402	0.007	0	Achl_002	nerfin-2
0	1.1734426506115845	0.336	0.025	0	Achl_002	Hmx
3.7519005512323426e-273	1.3881003590513874	0.432	0.059	6.31857571833039e-269	Achl_002	Lim3
1.5981893873230618e-227	1.244321917853425	0.406	0.06	2.6915107471907682e-223	Achl_002	oc
0	2.814073603583216	0.787	0.01	0	Achl_003	dsx
0	2.296936901946274	0.679	0.024	0	Achl_003	sv
0	1.3528232942076217	0.462	0.026	0	Achl_003	Drgx
5.651588097307521e-286	1.562930784229386	0.392	0.04	9.517839514675598e-282	Achl_004	kn
1.5234089785775807e-219	1.2236970241861984	0.259	0.023	2.565573060822503e-215	Achl_004	Scr
4.9572178061744886e-210	1.4647671207011097	0.276	0.027	8.348450507378458e-206	Achl_004	trh
1.2529214584231115e-199	1.280118817933562	0.281	0.029	2.1100450281303622e-195	Achl_004	fd102C
9.834617662472594e-94	1.4552416335803442	0.424	0.11	1.6562479605370097e-89	Achl_004	Optix
0	2.3634930795117497	0.816	0.054	0	Achl_005	caup
0	1.7101210378416771	0.528	0.002	0	Achl_005	unpg
0	1.4936160507632834	0.453	0.029	0	Achl_005	ara
2.4227129505147974e-219	1.3486744269545348	0.531	0.081	4.0800908799619694e-215	Achl_005	mirr
0	4.178516629015939	0.873	0.009	0	Achl_007	pnt
0	2.082888543865672	0.58	0.013	0	Achl_007	Ets96B
5.881713660562591e-287	2.188652800942511	0.678	0.064	9.90539397575346e-283	Achl_007	Sox102F
4.2855068034905914e-245	1.957321546816725	0.678	0.072	7.217222007758506e-241	Achl_007	Ets65A
2.8039655048814043e-214	2.265008111262145	0.785	0.11	4.722158306770773e-210	Achl_007	Optix
1.3948564228417628e-262	1.578082502854106	0.527	0.027	2.349077701707813e-258	Achl_008	trh
4.5571710804402133e-212	1.675958530788348	0.705	0.058	7.674731816569362e-208	Achl_008	Hr51
6.46239626238747e-175	1.4962312644179778	0.659	0.06	1.0883321545486736e-170	Achl_008	CG32532
0	2.0297724139765916	0.603	0.012	0	Achl_010	unc-4
0	2.126787066937235	0.677	0.052	0	Achl_012	Sox21b
0	2.112658792576548	0.806	0.105	0	Achl_012	Optix
0	1.992180790590642	0.637	0.054	0	Achl_012	D
0	1.1714438812529355	0.258	0.03	0	Achl_012	Vsx2
0	1.1386433703961345	0.335	0.027	0	Achl_012	Fer2
0	2.312123279713232	0.745	0.088	0	Achl_013	Fer1
0	1.4489163544049506	0.406	0.011	0	Achl_013	croc
0	1.4272246946612568	0.359	0.008	0	Achl_014	exex
0	1.2512779713909217	0.348	0.017	0	Achl_014	Awh
0	1.146385794404031	0.336	0.017	0	Achl_014	PHDP
0	1.12495879962922	0.327	0.012	0	Achl_014	CG34367
0	2.7746895698926712	0.855	0.105	0	Achl_015	Optix
0	2.380539052172063	0.662	0.068	0	Achl_015	Ets65A
0	1.401110469014072	0.303	0.034	0	Achl_015	Rx
0	1.1882657110420063	0.293	0.059	0	Achl_015	CG32532
0	1.3242958542941374	0.281	0.021	0	Achl_016	Scr
0	1.3165273098657566	0.156	0.026	0	Achl_016	pb
0	1.0957881530933755	0.194	0.026	0	Achl_016	trh
0	1.5180339604453863	0.374	0.058	0	Achl_017	CG32532
0	2.163271353903104	0.641	0.089	0	Achl_019	Fer1
0	1.7692976303312484	0.5	0.007	0	Achl_020	Gsc
0	1.5384677997471874	0.406	0.058	0	Achl_020	oc
0	1.2549874000264891	0.395	0.057	0	Achl_020	Lim3
0	2.4948049321412373	0.896	0.114	0	Achl_021	acj6
0	2.2080467656225937	0.652	0.052	0	Achl_021	Lim3
0	2.064094322130022	0.552	0.025	0	Achl_021	Ptx1
0	1.5361020786461024	0.306	0.007	0	Achl_021	C15
0	1.4098233850827513	0.367	0.015	0	Achl_021	PHDP
0	1.1092473850167106	0.234	0.024	0	Achl_021	Drgx
0	2.7883009621920696	0.941	0.118	0	Achl_022	acj6
0	2.0806312553251436	0.569	0.009	0	Achl_022	Ets96B
0	1.4560607960740108	0.382	0.059	0	Achl_022	oc
0	1.2379758433499564	0.125	0.016	0	Achl_022	fuss
0	1.1091568987924032	0.25	0.025	0	Achl_022	Drgx
0	1.7940870507396576	0.536	0.121	0	Achl_023	acj6
0	1.491617503603817	0.434	0.108	0	Achl_023	Optix
0	1.22489200060278	0.317	0.059	0	Achl_023	oc
0	1.0739738336164932	0.215	0.006	0	Achl_023	nerfin-2
0	1.0700691868552517	0.283	0.024	0	Achl_023	Hmx
0	2.0090689924780696	0.318	0.009	0	Achl_024	dsx
0	1.760985326809165	0.448	0.001	0	Achl_024	drm
0	1.439539095259387	0.385	0.001	0	Achl_024	odd
0	1.369547730940309	0.495	0.058	0	Achl_024	CG32532
0	1.3284803372099367	0.364	0.01	0	Achl_025	unc-4
0	1.2820444953724437	0.199	0.024	0	Achl_025	sv
0	1.162816354899523	0.272	0.022	0	Achl_025	Scr
0	1.7974706610143123	0.327	0.023	0	Achl_026	sv
0	1.0923676470033932	0.147	0.016	0	Achl_026	fuss
0	1.6858046943003566	0.476	0.017	0	Achl_027	PHDP
0	1.476652631653426	0.39	0.009	0	Achl_027	exex
0	1.1362703720865075	0.315	0.012	0	Achl_027	CG34367
0	1.0289273655606734	0.283	0.018	0	Achl_027	Awh
0	1.3742667005781375	0.371	0.026	0	Achl_028	trh
0	1.24911163944594	0.278	0.016	0	Achl_028	klu
0	1.825276494823495	0.51	0.027	0	Achl_029	Fer2
0	2.866066567022181	0.741	0.036	0	Achl_030	kn
0	2.0846405483255737	0.8	0.12	0	Achl_030	acj6
0	1.2247491597208868	0.35	0.057	0	Achl_030	Lim3
0	1.0133504109067268	0.206	0.015	0	Achl_030	erm
0	1.748976543753009	0.538	0.121	0	Achl_031	acj6
0	1.421798952146757	0.485	0.058	0	Achl_031	CG32532
0	1.2639463876533543	0.363	0.063	0	Achl_031	Sox102F
0	1.1377154697799725	0.243	0.026	0	Achl_031	Drgx
0	1.922828016836888	0.648	0.036	0	Achl_032	otp
0	1.7959491339468474	0.637	0.075	0	Achl_032	mirr
0	1.6005524308039252	0.622	0.118	0	Achl_032	acj6
0	1.3817771577934548	0.481	0.05	0	Achl_032	caup
0	1.0474447706863408	0.315	0.007	0	Achl_032	C15
0	3.448614994465765	0.837	0.022	0	Achl_033	Sp1
0	3.0198892721667927	0.78	0.009	0	Achl_033	Six4
0	2.437871492849476	0.857	0.106	0	Achl_033	Optix
0	1.4557091350733615	0.356	0.015	0	Achl_033	Dll
0	1.355631263344553	0.35	0.024	0	Achl_033	Hmx
0	2.9794959593742316	0.74	0.04	0	Achl_034	otp
0	2.0073828371671727	0.659	0.073	0	Achl_034	scro
0	1.9475571043129136	0.451	0.013	0	Achl_034	CG18599
0	1.7588337024545646	0.514	0.042	0	Achl_034	Lmx1a
0	1.5029504417134874	0.462	0.044	0	Achl_034	CG4328
0	2.11711939964678	0.619	0.121	0	Achl_035	acj6
0	1.5232305022825554	0.464	0.057	0	Achl_035	Lim3
0	1.0727544976037666	0.201	0.01	0	Achl_035	ham
0	2.3791612645873537	0.856	0.12	0	Achl_036	acj6
0	1.435620660873119	0.397	0.057	0	Achl_036	Lim3
0	2.3377718947098627	0.881	0.12	0	Achl_037	acj6
0	1.6182556515255064	0.357	0.038	0	Achl_037	kn
0	1.2410113922065078	0.383	0.063	0	Achl_037	Sox102F
0	1.2364912384208928	0.306	0.025	0	Achl_037	Drgx
0	1.0701875538349386	0.28	0.006	0	Achl_037	B-H1
0	1.0643411701486394	0.364	0.059	0	Achl_037	CG32532
0	2.7880583147234876	0.821	0.089	0	Achl_038	Fer1
0	1.8375299813984252	0.486	0.08	0	Achl_038	mirr
0	1.587013134526123	0.505	0.059	0	Achl_038	oc
0	1.498943406729324	0.289	0.054	0	Achl_038	caup
0	1.932077788009058	0.54	0.002	0	Achl_039	E5
0	1.5170714488299315	0.401	0.002	0	Achl_039	ems
0	1.3138934016562096	0.32	0.03	0	Achl_039	Ptx1
0	2.5100501328925215	0.929	0.12	0	Achl_040	acj6
0	2.152672690764031	0.527	0.038	0	Achl_040	kn
0	1.631896086562938	0.582	0.057	0	Achl_040	Lim3
0	1.061179730917989	0.347	0.018	0	Achl_040	PHDP
0	1.777731967891247	0.483	0.03	0	Achl_041	Vsx2
0	1.2352309450503651	0.372	0.029	0	Achl_041	Vsx1
1.4578941442073845e-291	1.2650426048399082	0.328	0.075	2.455239528259656e-292	Achl_041	scro
2.460493873134134e-277	1.163830470026607	0.401	0.109	4.143717731745194e-273	Achl_041	Optix
0	1.753436475279683	0.389	0.013	0	Achl_042	foxo
0	1.5289405968726997	0.436	0.01	0	Achl_042	unc-4
0	1.4293640807553665	0.371	0.006	0	Achl_042	B-H1
0	3.385048519348976	0.797	0.018	0	Achl_043	Sp1
0	2.13249536196022	0.703	0.104	0	Achl_043	Optix
0	1.8404144004710168	0.491	0.024	0	Achl_043	fd102C
0	1.4980401708708664	0.386	0.013	0	Achl_043	Dll
0	1.0829844224192244	0.228	0.025	0	Achl_043	trh
0	2.2011653594607585	0.641	0.062	0	Achl_044	Sox102F
0	2.0155863381917607	0.633	0.07	0	Achl_044	Ets65A
0	1.990599879094561	0.53	0.108	0	Achl_044	Optix
0	1.6971726280146564	0.422	0.023	0	Achl_044	run
0	1.226447992344673	0.384	0.059	0	Achl_044	CG32532
0	1.6215233215275435	0.477	0.028	0	Achl_045	Fer2
0	2.859376491778011	0.951	0.12	0	Achl_046	acj6
0	2.250273553011563	0.69	0.056	0	Achl_046	Lim3
0	1.2316566052678437	0.319	0.01	0	Achl_046	ham
0	1.0966333558227834	0.292	0.026	0	Achl_046	slou
0	2.7390445618278103	0.467	0.025	0	Achl_047	pb
0	1.856554909248442	0.532	0.029	0	Achl_047	Ptx1
0	1.7705643563288946	0.466	0.009	0	Achl_047	HGTX
0	1.6222231809767005	0.424	0.01	0	Achl_047	mid
0	1.4037363937929324	0.31	0.005	0	Achl_047	H15
0	1.1665818210995031	0.24	0.027	0	Achl_047	trh
0	2.8988127268071606	0.795	0.01	0	Achl_048	Six4
0	1.9364273117063704	0.666	0.073	0	Achl_048	scro
0	1.0344573279790783	0.271	0.005	0	Achl_048	inv
0	2.7599416281005977	0.824	0.107	0	Achl_049	Optix
0	2.2886020321050977	0.619	0.07	0	Achl_049	Ets65A
0	1.967132240825071	0.485	0.062	0	Achl_049	Sox102F
0	1.635802825471493	0.327	0.023	0	Achl_049	run
0	1.310448017071114	0.294	0.059	0	Achl_049	CG32532
6.61523879094458e-242	1.053311654398917	0.198	0.036	1.1140723647829769e-237	Achl_049	Rx
0	2.695979920450047	0.834	0.052	0	Achl_050	caup
0	1.9185338972945545	0.545	0.028	0	Achl_050	ara
0	1.407756165132505	0.351	0.067	0	Achl_050	disco
0	1.392365036669965	0.41	0.08	0	Achl_050	mirr
4.477790486230734e-280	1.135768553111637	0.297	0.062	7.541046957861178e-276	Achl_050	disco-r
0	2.5932533907855913	0.909	0.12	0	Achl_051	acj6
0	1.3294033957833151	0.291	0.026	0	Achl_051	slou
0	2.261444446326141	0.596	0.006	0	Achl_052	so
0	2.105133919465226	0.65	0.066	0	Achl_052	disco
0	2.083316117313381	0.61	0.061	0	Achl_052	disco-r
0	1.2906267411688988	0.342	0.031	0	Achl_052	Vsx2
0	1.0281183191569168	0.262	0.025	0	Achl_052	Hmx
0	3.133919510058981	0.777	0.01	0	Achl_053	Six4
0	2.3428411097214283	0.622	0.021	0	Achl_053	Scr
0	1.6649834341757954	0.45	0.034	0	Achl_053	svp
0	1.3376434645293975	0.367	0.026	0	Achl_053	slou
0	2.9796632019590215	0.861	0.09	0	Achl_055	Fer1
0	1.5599556619142565	0.527	0.059	0	Achl_055	oc
0	1.2143596241957009	0.309	0.005	0	Achl_055	inv
0	1.197058128768094	0.33	0.002	0	Achl_055	CG13287
0	2.641399183716234	0.898	0.107	0	Achl_056	Optix
0	1.4638670524299529	0.412	0.018	0	Achl_056	PHDP
0	1.2653388668507184	0.355	0.013	0	Achl_056	CG34367
0	2.6703081401755835	0.655	0.022	0	Achl_057	run
0	2.317178159217845	0.552	0.009	0	Achl_057	exex
0	1.7731695272121963	0.412	0.018	0	Achl_057	Awh
0	1.2543422246730322	0.295	0.018	0	Achl_057	PHDP
0	1.251183873904793	0.283	0.013	0	Achl_057	CG34367
0	2.698814507421829	0.606	0.009	0	Achl_058	dsx
0	2.456821516397123	0.746	0.041	0	Achl_058	otp
0	2.061606351174648	0.85	0.108	0	Achl_058	Optix
0	1.7567097224480963	0.631	0.056	0	Achl_058	Hr51
0	1.1750656704715323	0.399	0.028	0	Achl_058	Fer2
0	2.160698991808896	0.842	0.108	0	Achl_059	Optix
0	2.1363213536212555	0.643	0.038	0	Achl_059	kn
0	1.2650978897991358	0.39	0.035	0	Achl_059	Rx
0	1.1569181719876724	0.353	0.031	0	Achl_059	Vsx2
0	1.0011494374306136	0.371	0.059	0	Achl_059	CG32532
0	2.49118642414858	0.894	0.121	0	Achl_060	acj6
0	1.6558027777344833	0.492	0.063	0	Achl_060	Sox102F
0	2.3986392072568035	0.746	0.066	0	Achl_061	disco
0	2.081281286968279	0.676	0.061	0	Achl_061	disco-r
0	1.80173241331184	0.589	0.057	0	Achl_061	Lim3
0	1.284601135986481	0.355	0.034	0	Achl_061	svp
0	1.040262761381424	0.274	0.026	0	Achl_061	slou
0	2.2475531763228926	0.75	0.066	0	Achl_062	disco
0	2.2004868956584676	0.721	0.061	0	Achl_062	disco-r
0	1.7303596259688447	0.345	0.023	0	Achl_062	Dbx
0	1.3929462244795787	0.571	0.104	0	Achl_062	ey
0	1.1290712841598751	0.355	0.029	0	Achl_062	Fer2
0	2.5669057999921625	0.813	0.108	0	Achl_063	Optix
0	2.1545651661101877	0.593	0.07	0	Achl_063	Ets65A
0	1.3770317177745588	0.265	0.035	0	Achl_063	Rx
8.34797511280208e-273	1.2643927995359148	0.313	0.063	1.405882488746998e-268	Achl_063	Sox102F
3.2394658424927916e-173	1.0590673468900584	0.25	0.06	5.455584425342109e-169	Achl_063	CG32532
0	2.932235671941063	0.813	0.041	0	Achl_064	otp
0	1.9083952860333175	0.551	0.08	0	Achl_064	mirr
0	1.813859892924777	0.519	0.053	0	Achl_064	caup
0	1.7731034490037645	0.471	0.024	0	Achl_064	Hmx
0	1.226578536808408	0.295	0.002	0	Achl_064	lab
0	1.907655550179201	0.536	0.014	0	Achl_065	pdm2
0	1.5432202850608734	0.46	0.011	0	Achl_065	nub
0	1.358292974560804	0.301	0.061	0	Achl_065	disco-r
0	1.1730811247061366	0.283	0.066	0	Achl_065	disco
7.87642451301847e-236	1.0004930180935758	0.124	0.026	1.326468652237441e-231	Achl_065	pb
0	1.5748234826518186	0.386	0.005	0	Achl_066	opa
0	1.4845265044169471	0.364	0.012	0	Achl_066	bsh
0	3.598463609929224	0.913	0.034	0	Achl_067	dve
0	1.7471596291159568	0.531	0.029	0	Achl_067	Ptx1
0	2.4477273562906663	0.824	0.073	0	Achl_068	scro
0	2.3979908284973224	0.885	0.108	0	Achl_068	Optix
0	1.4000397475348076	0.373	0.008	0	Achl_068	slp1
0	1.8252220937730783	0.477	0.062	0	Achl_069	disco-r
0	1.8011223427864924	0.481	0.067	0	Achl_069	disco
0	1.719078880171516	0.516	0.092	0	Achl_069	Fer1
0	1.0018672652534386	0.294	0.013	0	Achl_069	croc
0	2.5271888044003705	0.905	0.121	0	Achl_070	acj6
0	1.8307922362475444	0.443	0.067	0	Achl_070	disco
0	1.7569353047050749	0.54	0.058	0	Achl_070	Lim3
0	1.6145935037220789	0.417	0.062	0	Achl_070	disco-r
0	1.038622900364396	0.251	0.011	0	Achl_070	ham
0	2.773637290701363	0.696	0.014	0	Achl_071	fuss
0	2.236639421612252	0.578	0.023	0	Achl_071	sv
0	1.254775163737925	0.327	0.026	0	Achl_071	slou
0	2.0985759440515883	0.835	0.121	0	Achl_072	acj6
0	1.8476750141256564	0.541	0.039	0	Achl_072	kn
0	1.4614121462120724	0.434	0.058	0	Achl_072	Lim3
0	1.3811487402017888	0.356	0.017	0	Achl_072	klu
0	2.2151647144925484	0.863	0.121	0	Achl_073	acj6
0	1.4950140133020184	0.45	0.063	0	Achl_073	Sox102F
0	1.932099470105536	0.414	0.013	0	Achl_074	Sox21a
3.597733188692675e-292	1.222681355783939	0.331	0.059	6.058942463077334e-288	Achl_074	CG32532
0	2.9024887869719525	0.846	0.091	0	Achl_075	Fer1
0	2.720749978429447	0.951	0.121	0	Achl_075	acj6
0	1.7897498895509174	0.576	0.059	0	Achl_075	oc
0	1.145782552580109	0.331	0.026	0	Achl_075	slou
0	2.249055344258422	0.693	0.051	0	Achl_076	Sox21b
0	2.1355332939313074	0.679	0.053	0	Achl_076	D
0	2.2457667258466447	0.754	0.066	0	Achl_077	disco
0	2.0935706330102524	0.687	0.062	0	Achl_077	disco-r
0	2.043490878711619	0.62	0.028	0	Achl_077	fd102C
0	1.5297703411538417	0.346	0.039	0	Achl_077	kn
0	1.3669203811479105	0.37	0.026	0	Achl_077	Drgx
0	1.2289113686535904	0.431	0.059	0	Achl_077	CG32532
0	1.2159470442522768	0.341	0.019	0	Achl_077	Awh
0	1.2151710382633385	0.227	0.017	0	Achl_077	klu
0	1.0288201153007326	0.301	0.013	0	Achl_077	sens-2
0	2.399134071912629	0.906	0.121	0	Achl_078	acj6
0	2.173348541445277	0.418	0.015	0	Achl_078	fuss
0	1.4357223010952	0.314	0.001	0	Achl_078	ato
0	1.4156552857486462	0.435	0.056	0	Achl_078	Sox21b
0	1.3545915937208517	0.439	0.057	0	Achl_078	D
0	2.308652707238627	0.641	0.026	0	Achl_079	trh
0	1.343774326486861	0.373	0.013	0	Achl_079	CG34367
0	1.4948955178215284	0.416	0.025	0	Achl_080	Hmx
0	1.3770409262318202	0.356	0.011	0	Achl_080	unc-4
3.895653408822938e-254	1.0208892000400434	0.455	0.105	6.56066990579871e-250	Achl_080	ey
0	1.7878430663998293	0.629	0.122	0	Achl_081	acj6
0	3.0832523711600097	0.905	0.091	0	Achl_082	Fer1
0	1.836820659246704	0.597	0.057	0	Achl_082	D
0	1.7315206477420368	0.566	0.055	0	Achl_082	Sox21b
0	1.4207973715888702	0.456	0.06	0	Achl_082	oc
0	1.2943018450799193	0.361	0.036	0	Achl_082	dve
0	1.1325948551899396	0.299	0.015	0	Achl_082	erm
0	1.101330696453639	0.276	0.001	0	Achl_082	ro
0	2.3501778671848053	0.676	0.021	0	Achl_083	Scr
0	1.1979140525406426	0.311	0.011	0	Achl_083	mid
0	2.097074451902211	0.627	0.08	0	Achl_084	mirr
0	2.0476417880501856	0.595	0.042	0	Achl_084	otp
0	1.9609191318187844	0.489	0.039	0	Achl_084	kn
6.217220621161271e-159	1.0823565033322935	0.26	0.055	1.0470421248097694e-154	Achl_084	caup
1.424091039010703e-75	1.0841644076971744	0.325	0.123	2.398311718797925e-71	Achl_084	acj6
0	1.3750242696411052	0.424	0.059	0	Achl_085	CG32532
0	1.3392774349233654	0.313	0.014	0	Achl_085	Sox21a
0	2.833294918198988	0.952	0.121	0	Achl_086	acj6
0	2.087083690995674	0.584	0.011	0	Achl_086	Ets96B
0	1.9643989244269615	0.52	0.039	0	Achl_086	kn
0	1.018645008696191	0.29	0.024	0	Achl_086	run
0	1.722488685606652	0.519	0.063	0	Achl_088	Sox102F
0	1.3528760202980958	0.309	0.012	0	Achl_088	bsh
0	1.278576168570876	0.301	0.007	0	Achl_088	nerfin-2
0	1.275631971408872	0.423	0.059	0	Achl_088	CG32532
0	2.018365418050988	0.912	0.122	0	Achl_089	acj6
0	1.940920281627464	0.674	0.038	0	Achl_089	kn
0	1.6267250924968832	0.532	0.011	0	Achl_089	mid
0	1.3903075446799005	0.59	0.058	0	Achl_089	Lim3
0	1.1935299162697517	0.351	0.006	0	Achl_089	H15
0	2.1804712957716195	0.568	0.013	0	Achl_090	Sox21a
0	1.1711128848989325	0.419	0.059	0	Achl_090	CG32532
0	2.34671395391908	0.742	0.122	0	Achl_091	acj6
0	1.7459956028207675	0.343	0.039	0	Achl_091	kn
0	1.451428399467923	0.444	0.058	0	Achl_091	Lim3
0	2.4085828342202564	0.852	0.109	0	Achl_092	Optix
0	1.9791422366732137	0.548	0.063	0	Achl_092	Sox102F
0	1.7855370935555244	0.567	0.059	0	Achl_092	CG32532
0	1.6771714975994634	0.601	0.071	0	Achl_092	Ets65A
0	1.67299918612074	0.181	0.009	0	Achl_092	pnt
0	2.1039494831121366	0.469	0.013	0	Achl_093	Sox21a
4.193426039287052e-267	1.380487502965122	0.349	0.06	7.062148792763323e-263	Achl_093	CG32532
1.752976577540563e-256	1.1625414873427993	0.261	0.036	2.9521878542360633e-252	Achl_093	Rx
0	3.513796868427906	0.808	0.008	0	Achl_094	pnt
0	2.471769051881818	0.842	0.109	0	Achl_094	Optix
0	1.8857650966602464	0.62	0.071	0	Achl_094	Ets65A
0	1.830470621871431	0.465	0.012	0	Achl_094	Ets96B
0	1.138092497669764	0.38	0.059	0	Achl_094	CG32532
0	2.185499721354756	0.783	0.091	0	Achl_096	Fer1
0	1.510137359466004	0.445	0.013	0	Achl_096	croc
0	1.5083855893509708	0.467	0.024	0	Achl_096	Dbx
0	2.5714898187110635	0.654	0.063	0	Achl_097	Sox102F
0	2.169703400759317	0.45	0.006	0	Achl_097	CG11294
0	2.014607953241149	0.501	0.062	0	Achl_097	disco-r
0	1.8830570848254116	0.515	0.067	0	Achl_097	disco
0	1.7357138463775947	0.431	0.058	0	Achl_097	Lim3
0	1.3236953932993136	0.28	0.025	0	Achl_097	Hmx
0	2.5827647259698656	0.793	0.087	0	Achl_098	Fer1
0	2.2733100777723223	0.482	0.01	0	Achl_098	sens-2
0	1.0179547562826516	0.285	0.011	0	Achl_098	croc
0	2.657363730262816	0.768	0.042	0	Achl_099	otp
0	1.884160332490868	0.477	0.054	0	Achl_099	caup
0	1.858164323657857	0.609	0.067	0	Achl_099	disco
0	1.8216045451914955	0.579	0.062	0	Achl_099	disco-r
0	1.7604196815540334	0.621	0.071	0	Achl_099	Ets65A
0	1.629067025076354	0.532	0.081	0	Achl_099	mirr
0	1.4502206111926723	0.367	0.012	0	Achl_099	Dfd
2.554337415315874e-283	1.0839046546237865	0.263	0.029	4.3017596411334625e-279	Achl_099	ara
0	2.2566901074705656	0.628	0.063	0	Achl_100	Sox102F
0	2.2238146657247992	0.664	0.067	0	Achl_100	disco
0	1.8985388475144287	0.543	0.062	0	Achl_100	disco-r
0	1.8963611487571217	0.405	0.006	0	Achl_100	CG11294
0	1.7963784033242738	0.543	0.058	0	Achl_100	Lim3
0	1.4505442160914126	0.359	0.025	0	Achl_100	Hmx
6.935662346952958e-144	1.0662772636188165	0.298	0.059	1.1680348958503479e-139	Achl_102	Lim3
0	2.1009816027598376	0.697	0.071	0	Achl_103	Ets65A
0	1.790524991954198	0.595	0.109	0	Achl_103	Optix
0	1.3577015419895524	0.366	0.024	0	Achl_103	run
2.2725644457212783e-190	1.1261858213968727	0.34	0.06	3.827225783039205e-186	Achl_103	CG32532
0	2.7239963788484256	0.957	0.122	0	Achl_104	acj6
0	2.6543670408928217	0.773	0.039	0	Achl_104	kn
0	2.1691241249156463	0.612	0.012	0	Achl_104	Ets96B
0	2.526947266307339	0.829	0.092	0	Achl_105	Fer1
0	2.500360782589698	0.545	0.036	0	Achl_105	dve
0	1.7896263390724216	0.636	0.06	0	Achl_105	oc
0	1.711620079077758	0.45	0.014	0	Achl_106	Sox21a
2.53281347461447e-250	1.2029834940184818	0.404	0.06	4.265511172598229e-246	Achl_106	CG32532
0	2.3936206235885136	0.721	0.071	0	Achl_107	Ets65A
0	2.362836664834564	0.685	0.063	0	Achl_107	Sox102F
0	2.267848904911556	0.797	0.109	0	Achl_107	Optix
0	1.7313245602881058	0.454	0.024	0	Achl_107	run
0	3.7165909565170976	0.816	0.009	0	Achl_108	pnt
0	2.6167200114386264	0.686	0.035	0	Achl_108	Rx
0	2.2368993113485773	0.741	0.071	0	Achl_108	Ets65A
0	2.097249985758551	0.743	0.109	0	Achl_108	Optix
0	2.0916254666288787	0.556	0.012	0	Achl_108	Ets96B
1.6289132254928159e-208	1.043545736246977	0.383	0.06	2.7432527630524514e-204	Achl_108	CG32532
0	1.1985579817329448	0.29	0.066	0	GABA_000	disco
0	2.3446932771595157	0.747	0.069	0	GABA_001	Ets65A
0	1.7678043788947284	0.518	0.053	0	GABA_001	caup
0	1.7603485974720352	0.53	0.08	0	GABA_001	mirr
0	1.0173426638594782	0.283	0.01	0	GABA_001	Fer3
0	3.673175588565951	0.909	0.023	0	GABA_002	pb
0	2.173781597389683	0.657	0.052	0	GABA_002	caup
0	1.320258199986921	0.362	0.028	0	GABA_002	ara
0	1.5505848560908155	0.447	0.021	0	GABA_003	Scr
0	1.29388689203258	0.327	0.01	0	GABA_003	HGTX
0	1.1734195845313495	0.321	0.01	0	GABA_003	ham
0	1.1190126442361388	0.32	0.01	0	GABA_003	Fer3
0	2.720459892481747	0.716	0.016	0	GABA_004	Poxn
0	2.211439776184822	0.627	0.022	0	GABA_004	sv
0	1.84144436978003	0.587	0.054	0	GABA_004	Sox21b
0	1.794637970240208	0.583	0.056	0	GABA_004	D
0	1.7335343679229918	0.506	0.053	0	GABA_004	caup
0	1.6286459984890491	0.442	0.02	0	GABA_004	HLH3B
0	1.112109935226084	0.3	0.02	0	GABA_004	Dr
0	1.810023033440654	0.526	0.011	0	GABA_005	croc
0	1.6853939622660654	0.487	0.019	0	GABA_005	HLH3B
0	1.4483736465211263	0.407	0.08	0	GABA_005	mirr
0	1.3289556541519605	0.407	0.034	0	GABA_005	grn
0	1.2782349036985754	0.437	0.059	0	GABA_005	oc
0	1.1712343483879428	0.307	0.034	0	GABA_005	svp
0	2.3394256136870073	0.777	0.079	0	GABA_006	mirr
0	1.5686079144512852	0.451	0.02	0	GABA_006	HLH3B
0	1.280668350777867	0.433	0.059	0	GABA_006	oc
0	1.2579094743986237	0.369	0.034	0	GABA_006	grn
0	3.14396995592738	0.872	0.09	0	GABA_007	Fer1
0	2.1743386721938	0.621	0.053	0	GABA_007	caup
0	1.2186495698819928	0.399	0.059	0	GABA_007	oc
0	1.1945366098880488	0.305	0.029	0	GABA_007	ara
6.892204100080671e-265	1.1911125095909088	0.339	0.081	1.1607160924945855e-260	GABA_007	mirr
0	1.9640597904084436	0.534	0.033	0	GABA_008	grn
0	1.0677045284515752	0.332	0.029	0	GABA_008	Fer2
0	1.0447891241425495	0.234	0.003	0	GABA_008	gcm
0	1.9995200728728348	0.679	0.061	0	GABA_009	disco-r
0	1.9096390442659672	0.681	0.066	0	GABA_009	disco
0	1.552738276077592	0.394	0.014	0	GABA_009	CG18599
0	1.3800991001298972	0.576	0.104	0	GABA_009	ey
0	1.325041053621026	0.378	0.043	0	GABA_009	Lmx1a
0	1.321265158617378	0.412	0.045	0	GABA_009	CG4328
0	2.297465332167275	0.728	0.066	0	GABA_010	disco
0	2.250621457697619	0.695	0.061	0	GABA_010	disco-r
0	1.757216986036538	0.218	0.026	0	GABA_011	pb
0	1.5319226503945138	0.436	0.079	0	GABA_011	mirr
0	2.453955718829608	0.795	0.09	0	GABA_012	Fer1
0	2.2183968883708367	0.713	0.053	0	GABA_012	caup
0	1.3794877006741186	0.433	0.028	0	GABA_012	ara
0	1.2621961325692903	0.405	0.026	0	GABA_012	fd59A
0	2.665527994289967	0.824	0.09	0	GABA_013	Fer1
0	2.6918175695748765	0.784	0.091	0	GABA_014	Fer1
0	1.7269115202445062	0.492	0.08	0	GABA_014	mirr
0	1.4324587200521657	0.403	0.054	0	GABA_014	caup
0	2.7133918358323417	0.869	0.091	0	GABA_015	Fer1
0	1.3596303221881794	0.406	0.026	0	GABA_015	fd59A
0	1.0284338532559911	0.264	0.003	0	GABA_015	gcm
0	3.1525171817898436	0.845	0.024	0	GABA_016	pb
0	1.9149683286044472	0.395	0.054	0	GABA_016	caup
0	1.6155107873863672	0.522	0.08	0	GABA_016	mirr
0	1.2354166650570726	0.336	0.011	0	GABA_016	HGTX
0	1.0962545112665854	0.242	0.029	0	GABA_016	ara
0	1.0387032935226574	0.283	0.024	0	GABA_016	Dbx
0	2.7984346128408735	0.87	0.091	0	GABA_017	Fer1
0	2.5274262990371197	0.944	0.121	0	GABA_017	acj6
0	1.928587384479779	0.637	0.053	0	GABA_017	caup
0	1.8717647218253104	0.581	0.08	0	GABA_017	mirr
0	1.2653359624037757	0.4	0.026	0	GABA_017	fd59A
0	2.759899628366382	0.847	0.024	0	GABA_018	pb
0	1.8167830011178367	0.562	0.011	0	GABA_018	Dfd
0	1.7040694926980633	0.68	0.08	0	GABA_018	mirr
0	1.36517763284727	0.44	0.01	0	GABA_018	Fer3
0	1.2728761506024306	0.365	0.01	0	GABA_018	HGTX
0	1.1457860280443048	0.432	0.054	0	GABA_018	caup
0	1.9556762283099929	0.694	0.07	0	GABA_019	Ets65A
0	1.8153566245630632	0.561	0.057	0	GABA_019	D
0	1.6269827946114888	0.463	0.02	0	GABA_019	Dr
0	1.5113124716716984	0.478	0.055	0	GABA_019	Sox21b
0	3.3922099188326267	0.92	0.024	0	GABA_020	pb
0	2.2649996414138327	0.628	0.023	0	GABA_020	Dbx
0	2.411033051576211	0.628	0.017	0	GABA_021	Poxn
0	1.8133812982816944	0.548	0.057	0	GABA_021	D
0	1.7281560241001397	0.444	0.024	0	GABA_021	sv
0	1.6387387363486643	0.623	0.08	0	GABA_021	mirr
0	1.6285990183334886	0.537	0.055	0	GABA_021	Sox21b
0	1.338402647062178	0.396	0.034	0	GABA_021	grn
0	1.1668931464533738	0.367	0.021	0	GABA_021	HLH3B
0	1.1290451737771017	0.362	0.02	0	GABA_021	Dr
0	1.8716960303614512	0.523	0.017	0	GABA_023	pdm2
0	1.3273436598844333	0.406	0.014	0	GABA_023	nub
0	1.713855865754511	0.381	0.003	0	GABA_024	Antp
0	1.6397370618589655	0.482	0.046	0	GABA_024	CG4328
0	1.464829139778637	0.389	0.01	0	GABA_024	Fer3
0	1.777021232511923	0.684	0.071	0	GABA_025	Ets65A
0	1.4072896858755444	0.461	0.02	0	GABA_025	Dr
0	1.3719583364913	0.522	0.055	0	GABA_025	Sox21b
0	1.3627631950430616	0.511	0.057	0	GABA_025	D
0	1.6854158006675082	0.635	0.08	0	GABA_026	mirr
0	1.5824454518106463	0.447	0.022	0	GABA_026	Scr
0	1.2596774911166817	0.226	0.017	0	GABA_026	klu
0	1.1712120963761663	0.404	0.03	0	GABA_026	Ptx1
0	1.5784413349857815	0.507	0.075	0	GABA_027	scro
0	1.4952352189858424	0.455	0.024	0	GABA_027	Dbx
0	1.3090478697906671	0.387	0.026	0	GABA_027	slou
0	1.2017153529628208	0.354	0.009	0	GABA_027	dmrt99B
0	1.0640361743277276	0.348	0.029	0	GABA_027	Fer2
0	1.901312548636305	0.554	0.014	0	GABA_028	CG18599
0	1.4418707889607258	0.495	0.046	0	GABA_028	CG4328
7.072352791271462e-114	1.005031770016323	0.272	0.063	1.191054933578027e-109	GABA_029	disco-r
0	1.1745950004406078	0.444	0.046	0	GABA_030	CG4328
0	1.1595093268839598	0.402	0.044	0	GABA_030	Lmx1a
1.3314167146652721e-291	1.441271708215191	0.417	0.063	2.242238889167785e-291	GABA_030	disco-r
3.88752795447593e-285	1.3316505697012686	0.424	0.068	6.546985828132913e-281	GABA_030	disco
0	2.143074501796737	0.593	0.054	0	GABA_031	caup
0	1.8171605928324104	0.514	0.081	0	GABA_031	mirr
0	1.358762485156953	0.284	0.011	0	GABA_031	HGTX
0	1.179832501582034	0.346	0.029	0	GABA_031	ara
0	1.094169649205568	0.332	0.011	0	GABA_031	Fer3
0	1.0307048736942075	0.343	0.024	0	GABA_031	Dbx
0	2.797588275852614	0.638	0.03	0	GABA_032	tsh
0	2.1566905165231542	0.477	0.006	0	GABA_032	CG11294
0	1.683132933991739	0.452	0.058	0	GABA_032	Lim3
0	1.4749913843083593	0.183	0.026	0	GABA_033	pb
0	1.2637104814437683	0.387	0.022	0	GABA_033	Dbx
0	2.675557258918666	0.831	0.092	0	GABA_034	Fer1
0	2.3905309300385857	0.926	0.122	0	GABA_034	acj6
0	1.21938253942663	0.333	0.026	0	GABA_034	slou
3.088364014926827e-291	1.20222031039401	0.426	0.06	5.20111383753827e-293	GABA_034	oc
0	2.287445144167174	0.801	0.092	0	GABA_035	Fer1
0	1.4640304912479836	0.522	0.026	0	GABA_035	fd59A
0	1.2766733690082617	0.44	0.046	0	GABA_037	CG4328
0	1.1706569547488312	0.346	0.005	0	GABA_037	inv
0	1.001557037363428	0.293	0.024	0	GABA_037	run
0	1.8395060430043384	0.485	0.006	0	GABA_038	HLH4C
0	1.0796727167265738	0.375	0.031	0	GABA_038	Ptx1
0	1.0336670013481408	0.277	0.023	0	GABA_038	Scr
1.0274635650266948e-291	1.0766999960134374	0.449	0.058	1.730351389861457e-292	GABA_038	Hr51
2.545758523733668e-92	1.1956662987846765	0.172	0.027	4.28731192981987e-88	GABA_038	pb
0	2.311018391358195	0.735	0.068	0	GABA_039	disco
0	2.046834426299553	0.653	0.063	0	GABA_039	disco-r
0	1.147067325305894	0.319	0.015	0	GABA_039	CG18599
6.80504373377305e-129	1.0092642712373143	0.472	0.105	1.1460374152047192e-124	GABA_039	ey
0	2.49817327440003	0.737	0.018	0	GABA_040	Poxn
0	1.5859123465356173	0.524	0.021	0	GABA_040	HLH3B
0	1.2871937771698767	0.488	0.056	0	GABA_040	Sox21b
0	1.0698977545679271	0.419	0.02	0	GABA_040	Dr
0	1.047179900866366	0.409	0.035	0	GABA_040	grn
1.522488595189024e-215	1.0158340552397715	0.426	0.058	2.5640230431578354e-211	GABA_040	D
1.593267780387721e-119	1.016166112843106	0.167	0.018	2.6832222689509606e-115	GABA_040	klu
8.638273591020948e-105	1.1287027209785063	0.299	0.055	1.454771655463838e-100	GABA_040	caup
0	1.0598075715497968	0.324	0.021	0	GABA_042	HLH3B
0	2.7702729101100636	0.729	0.058	0	GABA_043	D
0	2.5941614641082467	0.661	0.018	0	GABA_043	Poxn
0	2.2906408683884303	0.62	0.035	0	GABA_043	grn
0	2.214560070319977	0.664	0.056	0	GABA_043	Sox21b
0	1.8622459645428031	0.495	0.02	0	GABA_043	Dr
0	1.475269116150436	0.393	0.021	0	GABA_043	HLH3B
0	3.086226911322653	0.778	0.051	0	GABA_044	caup
0	2.73470375553147	0.716	0.015	0	GABA_044	Poxn
0	2.337606816282197	0.61	0.026	0	GABA_044	ara
0	2.220149389869938	0.644	0.055	0	GABA_044	D
0	1.8380689842877265	0.585	0.054	0	GABA_044	Sox21b
0	1.7791854558801916	0.512	0.033	0	GABA_044	grn
0	1.4398588229552851	0.388	0.023	0	GABA_044	sv
0	1.3187468837088587	0.403	0.019	0	GABA_044	Dr
0	1.0506229346674327	0.31	0.02	0	GABA_044	HLH3B
0	1.932777969461784	0.702	0.058	0	GABA_045	Lim3
0	1.8359500519704663	0.818	0.11	0	GABA_045	Optix
0	1.8160621670703612	0.551	0.006	0	GABA_045	HLH4C
0	1.654171214512275	0.345	0.006	0	GABA_045	CG11294
0	2.2069588553019797	0.787	0.071	0	GABA_046	Ets65A
0	1.963321505475522	0.614	0.03	0	GABA_046	tsh
4.369707440137946e-289	1.6711795894766863	0.515	0.056	7.359024299936314e-285	GABA_046	Sox21b
1.3157853079892575e-160	1.3225394952102305	0.404	0.058	2.2159140371847087e-156	GABA_046	D
0	2.179244879228082	0.752	0.068	0	GABA_047	disco
0	2.0133788188941324	0.676	0.063	0	GABA_047	disco-r
0	2.002625037753434	0.631	0.046	0	GABA_047	CG4328
0	1.94207005276781	0.52	0.015	0	GABA_047	CG18599
7.32114754664269e-293	1.540095102192272	0.48	0.044	1.2329544583300954e-291	GABA_047	Lmx1a
0	3.4343161423272326	0.894	0.026	0	GABA_048	pb
0	2.4545771480444194	0.812	0.081	0	GABA_048	mirr
0	2.005588614457834	0.528	0.026	0	GABA_048	slou
0	1.261895188228404	0.386	0.021	0	GABA_048	HLH3B
1.52232921170679e-111	1.0426718570526794	0.274	0.035	2.5637546254354047e-107	GABA_048	grn
0	3.293929602150861	0.797	0.037	0	GABA_049	dve
0	2.1734884654433215	0.79	0.072	0	GABA_049	Ets65A
0	1.098341030968377	0.377	0.021	0	GABA_049	Dr
2.206875867297897e-263	1.2314130813547737	0.42	0.035	3.7165996481163874e-259	GABA_049	grn
1.3096451388410443e-252	1.600664746527387	0.527	0.056	2.205573378322203e-248	GABA_049	Sox21b
5.032135984189865e-159	1.3780799105461414	0.434	0.058	8.47462021097415e-155	GABA_049	D
0	1.0606273676694704	0.331	0.015	0	GABA_050	CG18599
3.1273203021060686e-128	1.0739804007626474	0.357	0.046	5.26672012077683e-124	GABA_050	CG4328
0	2.3287258010125567	0.566	0.019	0	GABA_051	Poxn
0	2.163930404964022	0.526	0.021	0	GABA_051	Dr
0	2.098793127873564	0.526	0.021	0	GABA_051	HLH3B
7.387167096901256e-290	1.9184744875842088	0.586	0.056	1.2440728107891407e-285	GABA_051	Sox21b
2.0453143991819508e-178	1.8324946268747555	0.474	0.058	3.444513979662324e-174	GABA_051	D
0	2.22078510074973	0.623	0.025	0	GABA_053	sv
0	2.054148481330957	0.556	0.021	0	GABA_053	HLH3B
0	1.9816461852485436	0.593	0.035	0	GABA_053	grn
8.57403826303475e-266	2.0332201834896644	0.685	0.056	1.4439537838776827e-261	GABA_053	Sox21b
1.47396985619625e-257	1.3493427134015858	0.389	0.019	2.4823126348201052e-253	GABA_053	Poxn
7.905772237415891e-205	2.0093526725238924	0.617	0.058	1.3314111025032103e-200	GABA_053	D
2.2386963536432974e-10	1.4531337111117604	0.143	0.027	3.7701885291706777e-6	GABA_058	pb
9.472788290305973e-234	2.1489335177755056	0.667	0.018	1.595312275970429e-229	GABA_059	pdm2
4.0147306471738124e-112	2.31103967089895	0.822	0.055	6.761207882905418e-108	GABA_059	caup
1.7475244598214024e-52	1.4652127124818035	0.422	0.031	2.9430059427852236e-48	GABA_059	tsh
8.501512275706595e-45	1.9215321888884904	0.711	0.093	1.4317396823517475e-40	GABA_059	Fer1
1.1039467591654267e-24	1.1268989574933963	0.289	0.03	1.8591567371104952e-20	GABA_059	ara
0	3.001072943407704	0.776	0.015	0	GABA_060	Poxn
0	2.124346648744398	0.614	0.028	0	GABA_060	Ptx1
0	1.7796191358587343	0.621	0.079	0	GABA_060	mirr
0	1.7648190584619388	0.45	0.019	0	GABA_060	HLH3B
0	2.145525207427855	0.592	0.01	0	GABA_061	bsh
0	1.980066480009031	0.523	0.025	0	GABA_061	trh
0	1.1159637279133916	0.411	0.058	0	GABA_061	CG32532
0	2.157466772560678	0.851	0.107	0	GABA_062	Optix
0	2.024526111174157	0.457	0.091	0	GABA_062	Fer1
0	1.579632864167931	0.306	0.036	0	GABA_062	dve
0	1.5627411918779823	0.511	0.059	0	GABA_062	oc
0	1.0371708198511087	0.243	0.012	0	GABA_062	croc
0	1.733151143024643	0.497	0.039	0	Glut_000	Lmx1a
0	1.560533913855105	0.476	0.042	0	Glut_000	CG4328
0	3.4899202521024826	0.827	0.022	0	Glut_001	Sp1
0	2.2853757240421517	0.663	0.052	0	Glut_001	caup
0	1.6728421175998478	0.446	0.042	0	Glut_001	Lmx1a
0	1.304701496634315	0.387	0.045	0	Glut_001	CG4328
0	1.295223832127557	0.336	0.017	0	Glut_001	hbn
0	1.2445900172646271	0.336	0.028	0	Glut_001	ara
1.8515325307136579e-171	1.0325084432041036	0.267	0.081	3.118165934974871e-167	Glut_002	mirr
0	2.422890292267232	0.432	0.035	0	Glut_003	dve
0	1.9156429447593943	0.269	0.015	0	Glut_003	fuss
0	1.590217877823895	0.506	0.059	0	Glut_003	oc
0	1.8847766528702887	0.638	0.056	0	Glut_004	D
0	1.8820421454934777	0.61	0.054	0	Glut_004	Sox21b
0	1.5150159937497345	0.461	0.033	0	Glut_004	svp
0	1.3018776756826338	0.382	0.025	0	Glut_004	fd59A
0	2.277443192464923	0.842	0.107	0	Glut_005	Optix
0	1.9552570368785431	0.539	0.027	0	Glut_005	fd102C
0	1.8248066643814884	0.617	0.07	0	Glut_005	Ets65A
0	1.577098444259586	0.356	0.018	0	Glut_005	hbn
0	1.3282812855912591	0.352	0.015	0	Glut_005	Dll
0	1.9287590013306333	0.428	0.013	0	Glut_006	CG18599
0	1.819532838931743	0.445	0.02	0	Glut_006	vri
0	1.4219140739175775	0.417	0.059	0	Glut_006	oc
0	1.2829331582119905	0.345	0.019	0	Glut_006	Dr
0	1.9310273006144232	0.809	0.107	0	Glut_007	Optix
0	1.691878496843844	0.52	0.027	0	Glut_007	fd102C
0	1.4824950514283115	0.426	0.008	0	Glut_007	tj
0	1.343338205312712	0.238	0.013	0	Glut_007	Sox21a
0	1.3150289294463031	0.453	0.07	0	Glut_007	Ets65A
0	1.07906093770188	0.278	0.016	0	Glut_007	Dll
0	1.0509749210983017	0.328	0.031	0	Glut_007	Vsx2
0	1.5439359580979988	0.448	0.067	0	Glut_008	disco
0	1.3948831271112656	0.392	0.062	0	Glut_008	disco-r
0	1.2177736902707466	0.361	0.058	0	Glut_008	Lim3
0	1.0094563082985275	0.23	0.009	0	Glut_008	tj
0	2.685482625118958	0.744	0.022	0	Glut_009	sv
0	1.0980007328994483	0.244	0.003	0	Glut_009	Antp
0	1.0562674959407152	0.262	0.001	0	Glut_009	fd96Cb
0	2.1884486726663095	0.735	0.079	0	Glut_010	mirr
0	1.2690568990436129	0.353	0.075	0	Glut_010	scro
0	1.1042532833409295	0.35	0.043	0	Glut_010	Lmx1a
7.199753125220056e-221	1.246896248481242	0.159	0.026	1.2125104238183099e-216	Glut_010	Sp1
0	1.814043974891516	0.505	0.06	0	Glut_011	disco-r
0	1.7210516519383263	0.52	0.065	0	Glut_011	disco
0	1.695952487961111	0.505	0.072	0	Glut_011	scro
0	1.0529425210272705	0.225	0.042	0	Glut_011	otp
0	1.0121574882155069	0.276	0.059	0	Glut_011	oc
0	2.1379072082907262	0.565	0.042	0	Glut_012	Lmx1a
0	1.672351999522797	0.413	0.071	0	Glut_012	Ets65A
0	1.0986170562161486	0.377	0.045	0	Glut_012	CG4328
0	1.0342805049920822	0.267	0.018	0	Glut_012	hbn
0	2.423841822555211	0.776	0.073	0	Glut_013	scro
0	2.385600919645698	0.741	0.04	0	Glut_013	otp
0	2.343287169805202	0.744	0.079	0	Glut_014	mirr
0	2.1688014142653835	0.589	0.033	0	Glut_014	grn
0	2.0934822150067194	0.558	0.019	0	Glut_014	HLH3B
0	1.5016290143578117	0.493	0.059	0	Glut_014	oc
0	1.844045745293677	0.607	0.062	0	Glut_015	Sox102F
0	1.4394037661177324	0.475	0.057	0	Glut_015	Hr51
0	1.2038425338698162	0.419	0.059	0	Glut_015	oc
0	1.1724232028044697	0.168	0.016	0	Glut_015	fuss
0	1.1063319564430385	0.294	0.031	0	Glut_015	Vsx2
0	2.5763668512336753	0.802	0.069	0	Glut_016	Ets65A
0	1.645513369043444	0.496	0.034	0	Glut_016	grn
0	1.4326504145439487	0.426	0.019	0	Glut_016	Dr
0	1.118578007364888	0.472	0.104	0	Glut_016	ey
0	2.3675177748752545	0.736	0.041	0	Glut_017	otp
0	2.086886145323706	0.697	0.073	0	Glut_017	scro
0	1.6604762302214622	0.462	0.026	0	Glut_017	fd59A
0	1.0018586850161737	0.246	0.014	0	Glut_017	CG18599
0	2.591335645772054	0.825	0.079	0	Glut_018	mirr
0	2.4126475981002464	0.748	0.073	0	Glut_018	scro
0	2.101398233237074	0.669	0.07	0	Glut_018	Ets65A
0	1.3869477992251946	0.357	0.054	0	Glut_018	caup
0	1.891617783469673	0.465	0.028	0	Glut_019	fd102C
0	1.7916140008679171	0.563	0.057	0	Glut_019	Lim3
0	1.33618896342247	0.367	0.034	0	Glut_019	svp
0	1.2369817207138194	0.348	0.06	0	Glut_019	oc
0	1.1546730996496803	0.251	0.003	0	Glut_019	gl
0	1.1159159344526748	0.278	0.025	0	Glut_019	Hmx
0	1.8525249802150003	0.599	0.062	0	Glut_020	Sox102F
0	1.5374758017533068	0.424	0.025	0	Glut_020	Drgx
0	1.1003274676972443	0.299	0.015	0	Glut_020	erm
1.642639941687405e-227	1.21262894727237	0.291	0.063	2.766369925795759e-223	Glut_020	disco-r
0	2.253249068499628	0.659	0.041	0	Glut_021	otp
0	1.651309479355788	0.423	0.012	0	Glut_021	bsh
0	2.2936484876346084	0.564	0.006	0	Glut_022	slp1
0	1.9400139899743265	0.485	0.029	0	Glut_022	Vsx2
0	1.508198704635478	0.379	0.004	0	Glut_022	slp2
0	1.3218812537248474	0.353	0.028	0	Glut_022	Vsx1
0	2.276391322020204	0.618	0.011	0	Glut_023	bsh
0	1.493038755634637	0.505	0.059	0	Glut_023	CG32532
0	2.4182929631427488	0.922	0.121	0	Glut_024	acj6
0	2.207074317150523	0.603	0.027	0	Glut_024	fd102C
0	1.8988122239901677	0.378	0.036	0	Glut_024	dve
0	1.5387814813895655	0.425	0.034	0	Glut_024	svp
0	1.5010113051465617	0.419	0.06	0	Glut_024	oc
0	1.2331584712665784	0.277	0.007	0	Glut_024	nerfin-2
0	1.0939521614419891	0.28	0.025	0	Glut_024	Hmx
0	2.3913155382728273	0.689	0.041	0	Glut_025	otp
0	1.775464177665162	0.469	0.026	0	Glut_025	fd59A
0	1.5062646568319726	0.365	0.007	0	Glut_025	nerfin-2
0	1.3991912043282435	0.308	0.044	0	Glut_025	Lmx1a
0	1.2230396188863828	0.308	0.01	0	Glut_025	Gsc
0	1.6759082408493593	0.485	0.06	0	Glut_026	oc
0	1.6750300218896017	0.404	0.02	0	Glut_026	Dr
0	2.1880098608302827	0.754	0.08	0	Glut_027	mirr
0	1.2550007399106	0.444	0.06	0	Glut_027	oc
0	1.0625914406472268	0.412	0.059	0	Glut_027	CG32532
0	1.0201950494679026	0.321	0.025	0	Glut_027	Hmx
2.2281866156416558e-266	1.1615912079598836	0.329	0.054	3.752489079402112e-262	Glut_027	caup
0	1.8338642767195896	0.583	0.055	0	Glut_028	Sox21b
0	1.8274038168577684	0.628	0.074	0	Glut_028	scro
0	1.7692704271761666	0.584	0.057	0	Glut_028	D
0	1.1586641385989642	0.322	0.035	0	Glut_028	svp
0	2.8428529884380995	0.719	0.015	0	Glut_030	fuss
0	1.9280947786011464	0.651	0.058	0	Glut_030	Lim3
0	1.2556220592099312	0.45	0.06	0	Glut_030	oc
5.44637694882368e-293	1.1061832049256102	0.295	0.037	9.17224341951396e-292	Glut_030	dve
0	2.026345820215161	0.696	0.092	0	Glut_031	Fer1
0	1.564643873608402	0.52	0.03	0	Glut_031	Ptx1
0	1.2437320739905855	0.181	0.015	0	Glut_033	fuss
0	1.9586640350963271	0.626	0.071	0	Glut_034	Ets65A
0	1.7553730141321338	0.426	0.025	0	Glut_034	Hmx
0	1.7002550148424875	0.481	0.058	0	Glut_034	D
0	1.5500471001648568	0.427	0.056	0	Glut_034	Sox21b
0	1.757399262231642	0.459	0.026	0	Glut_035	fd59A
0	1.4715310658142455	0.4	0.035	0	Glut_035	svp
0	1.415761405447804	0.432	0.06	0	Glut_035	CG32532
0	2.094115090539882	0.554	0.062	0	Glut_036	disco-r
0	1.7406743333560095	0.487	0.068	0	Glut_036	disco
0	2.588249873505478	0.703	0.043	0	Glut_037	Lmx1a
0	2.295181366371192	0.624	0.018	0	Glut_037	hbn
0	1.6007713855690555	0.546	0.063	0	Glut_037	Sox102F
0	1.3417733209805467	0.465	0.06	0	Glut_037	oc
0	1.2593781941450917	0.438	0.046	0	Glut_037	CG4328
0	2.792701739117361	0.744	0.034	0	Glut_038	grn
0	2.4296548067556225	0.79	0.081	0	Glut_038	mirr
0	1.8143682483963937	0.482	0.021	0	Glut_038	HLH3B
0	1.3882772639154513	0.455	0.06	0	Glut_038	oc
0	3.349827311298766	0.784	0.015	0	Glut_039	fuss
0	1.774250426611914	0.475	0.063	0	Glut_039	disco-r
1.4656600618919552e-240	1.3767695625531875	0.442	0.068	2.4683181102322414e-236	Glut_039	disco
4.212351232148405e-209	1.2659423897550597	0.389	0.06	7.09402071006113e-205	Glut_039	oc
1.5235168483580746e-187	1.4905682690370787	0.501	0.105	2.5657547243198334e-183	Glut_039	ey
0	2.5150213757734736	0.825	0.071	0	Glut_040	Ets65A
0	2.1090827638611005	0.622	0.02	0	Glut_040	Dr
0	2.053956992779457	0.604	0.035	0	Glut_040	grn
0	1.6771630085731608	0.522	0.035	0	Glut_040	svp
5.409116484016086e-228	1.387002422336448	0.559	0.105	9.10949307073149e-224	Glut_040	ey
1.008136960520153e-130	1.759502927113534	0.242	0.037	1.6978034552119896e-126	Glut_040	dve
0	1.7842366697501015	0.578	0.063	0	Glut_041	Sox102F
0	1.586271523166358	0.405	0.012	0	Glut_041	unc-4
0	1.1661490087241269	0.274	0.007	0	Glut_041	B-H1
0	2.811676607091113	0.609	0.026	0	Glut_042	pb
0	1.0337113914063116	0.218	0.01	0	Glut_042	C15
6.184294140357848e-171	1.0778470147110593	0.367	0.059	1.0414969761776651e-166	Glut_042	Lim3
3.2801947929147127e-99	1.015870337133167	0.244	0.043	5.524176050747667e-95	Glut_042	otp
0	2.0343872070925775	0.584	0.071	0	Glut_043	Ets65A
0	1.9511835023368365	0.52	0.058	0	Glut_043	D
0	1.7354784247365027	0.46	0.056	0	Glut_043	Sox21b
2.787660006333694e-199	1.193040623349117	0.248	0.025	4.694698216666575e-195	Glut_043	Hmx
0	1.934085414752316	0.506	0.005	0	Glut_044	so
0	1.6927242850779214	0.469	0.033	0	Glut_044	svp
0	1.330077564975333	0.348	0.024	0	Glut_044	Hmx
0	2.8614299841529003	0.733	0.036	0	Glut_045	dve
0	2.210786437041351	0.56	0.012	0	Glut_045	bsh
0	1.5788591580810158	0.418	0.013	0	Glut_045	rgr
2.114115550952781e-277	1.4660250367366234	0.468	0.06	3.5603819993595774e-273	Glut_045	CG32532
0	3.148805435491296	0.785	0.018	0	Glut_046	hbn
0	2.708515555393193	0.837	0.071	0	Glut_046	Ets65A
0	2.0350810387662643	0.771	0.075	0	Glut_046	scro
0	1.7107128237043323	0.554	0.019	0	Glut_046	Awh
0	1.6736159372148462	0.628	0.064	0	Glut_046	Sox102F
0	1.5382985822671325	0.57	0.06	0	Glut_046	oc
0	2.257716934635885	0.701	0.075	0	Glut_047	scro
0	2.1175369490398213	0.701	0.072	0	Glut_047	Ets65A
0	2.1119396521669658	0.503	0.019	0	Glut_047	hbn
0	1.7905375891599935	0.488	0.027	0	Glut_047	fd59A
1.9189177155035408e-259	1.3352399418463208	0.387	0.035	3.231649324679513e-255	Glut_047	svp
1.1118345983401229e-235	1.0447201681312424	0.271	0.019	1.8724406470646012e-231	Glut_047	Awh
0	2.042635738810762	0.731	0.075	0	Glut_048	scro
0	1.4328825407599963	0.381	0.009	0	Glut_048	slp1
0	1.2123816007088732	0.35	0.006	0	Glut_048	slp2
6.328413783299151e-124	1.493795228815556	0.559	0.11	1.0657681652454099e-119	Glut_048	Optix
0	2.5590459464118664	0.498	0.009	0	Glut_049	pnt
0	1.521918478073322	0.413	0.027	0	Glut_049	fd59A
1.587369333935184e-261	1.409237377846125	0.486	0.044	2.673288695280243e-257	Glut_049	Lmx1a
2.7127164257091034e-239	1.3290840697161066	0.479	0.046	4.568485732536702e-235	Glut_049	CG4328
1.8353982949893787e-18	1.532933432316354	0.205	0.072	3.0909942685916124e-14	Glut_049	Ets65A
0	2.2570686519778564	0.542	0.021	0	Glut_050	vri
0	2.0932145276437666	0.637	0.056	0	Glut_050	Sox21b
0	1.572816853139215	0.383	0.011	0	Glut_050	ham
0	1.4296831392771576	0.379	0.004	0	Glut_050	gl
0	1.260131908135591	0.279	0.003	0	Glut_050	Clk
1.9028858941994903e-232	1.870334678320606	0.546	0.058	3.2046501344213616e-228	Glut_050	D
0	2.2701504505870864	0.523	0.021	0	Glut_051	vri
0	1.5904809715466697	0.413	0.003	0	Glut_051	Clk
0	1.5706733433080136	0.426	0.004	0	Glut_051	gl
0	1.4371051602176368	0.413	0.011	0	Glut_051	ham
4.4328528705439164e-190	1.553619035047383	0.502	0.056	7.46536751928301e-186	Glut_051	Sox21b
1.6242118422604432e-134	1.3377421810960382	0.438	0.058	2.735335163550813e-130	Glut_051	D
0	1.7321908767094625	0.485	0.019	0	Glut_053	hbn
2.1592394560263468e-241	2.206467361251947	0.689	0.064	3.6363751678939714e-237	Glut_053	Sox102F
2.141520705307218e-142	1.7631216888860557	0.527	0.061	3.606535019807885e-138	Glut_053	oc
0	3.315930347882383	0.73	0.032	0	Glut_054	Vsx2
1.5337452987113482e-158	1.5023739883421685	0.234	0.01	2.582980457559782e-154	Glut_054	tj
1.318334558259312e-142	1.7571471599884625	0.39	0.03	2.2202072295645075e-138	Glut_054	Vsx1
3.3971517235564273e-81	1.3710744038358802	0.241	0.02	5.72114321764138e-77	Glut_054	Awh
0	1.9091983949066185	0.644	0.072	0	Glut_055	scro
0	1.7747784377264713	0.572	0.055	0	Glut_055	D
0	1.661171850544447	0.552	0.054	0	Glut_055	Sox21b
0	1.3883425938206688	0.326	0	0	Glut_056	slbo
3.1563303253733326e-291	2.567010467293169	0.667	0.04	5.31557590096123e-293	Glut_056	kn
5.988930074722458e-107	1.584309488035604	0.508	0.058	1.0085957138840091e-102	Glut_056	D
3.044354790979115e-100	1.5357578387570645	0.485	0.056	5.126997903487926e-96	Glut_056	Sox21b
1.1649702708937272e-79	1.4807545452776512	0.447	0.059	1.9619264332121258e-75	Glut_056	Lim3
7.705330517456412e-61	1.3727790103594333	0.394	0.058	1.2976547124448346e-56	Glut_056	Hr51
0	1.616586237932813	0.495	0.009	0	Glut_057	dmrt99B
1.9343833950256733e-197	2.465523208762016	0.712	0.058	3.257695075562737e-193	Glut_057	D
3.1060001145027493e-137	1.450409623724953	0.432	0.03	5.2308147928340804e-133	Glut_057	Fer2
1.371449724738924e-115	1.9013249644170649	0.649	0.076	2.309658481432822e-111	Glut_057	scro
1.971365363635293e-107	1.6629022198320136	0.541	0.056	3.3199764088981966e-103	Glut_057	Sox21b
0	2.826042944021955	0.843	0.089	0	Glut_058	Fer1
0	1.8176411110045991	0.591	0.028	0	Glut_058	Ptx1
0	2.327921339719264	0.864	0.106	0	Glut_059	Optix
0	1.6334417109393218	0.369	0.042	0	Glut_060	otp
0	1.4237282019577455	0.381	0.043	0	Glut_060	Lmx1a
0	1.2250371201946555	0.38	0.025	0	Glut_060	fd59A
0	1.0400651789726456	0.349	0.045	0	Glut_060	CG4328
0	1.8722379855827056	0.578	0.081	0	KC_a/b	ey
0	1.1124093880925845	0.291	0.046	0	KC_a/b	Hr51
0	1.8108411244611196	0.648	0.094	0	KC_ap/bp	ey
0	1.054598024409914	0.351	0.052	0	KC_ap/bp	Hr51
0	1.7615921436977446	0.578	0.078	0	KC_y	ey
0	1.3536613727390314	0.375	0.039	0	KC_y	Hr51
0	1.7982537235760698	0.231	0.036	0	Mono_DAN	dve
7.84501857854565e-68	1.698119816152843	0.251	0.03	1.3211795788128729e-63	Mono_garbage	Fer2
1.227547914108517e-23	1.4744017428544267	0.269	0.076	2.0673134421501536e-19	Mono_garbage	scro
0	1.8528259829336864	0.564	0.013	0	Mono_His	bsh
9.503237655698484e-264	2.5862264600269613	0.713	0.037	1.6004402535961816e-259	Mono_His	dve
5.137845609940634e-152	2.0628072408004505	0.702	0.061	8.652645791701022e-148	Mono_His	oc
0	2.4491415814913133	0.586	0.025	0	Mono_PAM	Fer2
0	2.401130387934848	0.708	0.07	0	Mono_PAM	scro
0	1.1385822345580203	0.249	0.007	0	Mono_PAM	dmrt99B
0	1.0522133450048012	0.219	0.057	0	Mono_PAM	D
0	1.1449340048400878	0.17	0.009	0	Mono_Ser	slp1
0	1.5242623135486415	0.325	0.014	0	Mono_Tyr	Sox21a
5.710440438097048e-236	1.1012371401777368	0.316	0.06	9.616952741799239e-232	Mono_Tyr	CG32532
5.455728647073807e-231	1.0573410008010853	0.211	0.029	9.187992614536996e-227	Mono_Tyr	Fer2
2.604241552496282e-279	1.2895643282634066	0.359	0.014	4.385803198558989e-275	Mono_unknown	Sox21a
3.438432422748273e-81	1.432745582964217	0.425	0.06	5.7906640431503664e-77	Mono_unknown	CG32532
0	1.1711514560995258	0.196	0.024	0	Motor_neuron	sv
0	1.014051386635613	0.252	0.017	0	Motor_neuron	pdm2
4.2009316972908017e-255	1.149288711069631	0.183	0.026	7.074789071407439e-251	Motor_neuron	pb
0	1.462395775407304	0.179	0.005	0	Neuroendocrine	HLH4C
