# Supplementary material for: A high-resolution atlas of the brain predicts lineage and birth order underlying neuronal identity
Source: Cell Genom. 2025 Dec 19;6(3):101103. doi: 10.1016/j.xgen.2025.101103 (PMC7618732; doi:10.1016/j.xgen.2025.101103)
Supplement: Table S4. Hemilineage-associated transcription factors and their manually curated domains, related to Figure 1 and STAR Methods [file mmc5.xlsx]

## Sheet: Sheet1
Gene	Domain
tj	Basic-leucine zipper domain
vri	Basic-leucine zipper domain
slbo	Basic-leucine zipper domain
dsx	DM DNA-binding domain
dmrt99B	DM DNA-binding domain
pnt	Ets domain
Ets96B	Ets domain
Ets65A	Ets domain
fd102C	Fork head domain
fd96Cb	Fork head domain
slp1	Fork head domain
slp2	Fork head domain
foxo	Fork head domain
fd59A	Fork head domain
croc	Fork head domain
gcm	GCM domain superfamily
HLH3B	Helix-loop-helix DNA-binding domain superfamily
HLH4C	Helix-loop-helix DNA-binding domain superfamily
Fer1	Helix-loop-helix DNA-binding domain superfamily
trh	Helix-loop-helix DNA-binding domain superfamily
Fer2	Helix-loop-helix DNA-binding domain superfamily
Fer3	Helix-loop-helix DNA-binding domain superfamily
Clk	Helix-loop-helix DNA-binding domain superfamily
ato	Helix-loop-helix DNA-binding domain superfamily
Sox102F	High mobility group box domain
Sox21b	High mobility group box domain
D	High mobility group box domain
Sox21a	High mobility group box domain
otp	Homeobox
Rx	Homeobox
Antp	Homeobox
Scr	Homeobox
ara	Homeobox
mirr	Homeobox
bsh	Homeobox
caup	Homeobox
Lim3	Homeobox
Awh	Homeobox
so	Homeobox
PHDP	Homeobox
CG11294	Homeobox
oc	Homeobox
pdm2	Homeobox
lab	Homeobox
HGTX	Homeobox
Ptx1	Homeobox
ey	Homeobox
unpg	Homeobox
scro	Homeobox
inv	Homeobox
Optix	Homeobox
CG18599	Homeobox
Dr	Homeobox
Dfd	Homeobox
Gsc	Homeobox
ems	Homeobox
pb	Homeobox
Lmx1a	Homeobox
CG32532	Homeobox
hbn	Homeobox
Vsx2	Homeobox
Drgx	Homeobox
CG34367	Homeobox
nub	Homeobox
Dll	Homeobox
Six4	Homeobox
Vsx1	Homeobox
CG4328	Homeobox
Hmx	Homeobox
B-H1	Homeobox
unc-4	Homeobox
ro	Homeobox
slou	Homeobox
C15	Homeobox
exex	Homeobox
E5	Homeobox
dve	Homeobox
Dbx	Homeobox
kn	Immunoglobulin-like fold
rgr	MADF domain
Hr51	Nuclear hormone receptor
run	p53-like transcription factor, DNA-binding
H15	p53-like transcription factor, DNA-binding
mid	p53-like transcription factor, DNA-binding
trh	PAS domain
Clk	PAS domain
run	Runt domain
dve	SATB, ULD domain superfamily
fuss	SKI/SNO/DAC domain
pnt	Sterile alpha motif/pointed domain superfamily
H15	T-box superfamily
mid	T-box superfamily
kn	Transcription factor COE
grn	Transcription factor GATA
dmrt99B	UBA-like superfamily
drm	Zinc finger C2H2-type
opa	Zinc finger C2H2-type
klu	Zinc finger C2H2-type
nerfin-2	Zinc finger C2H2-type
CG13287	Zinc finger C2H2-type
Sp1	Zinc finger C2H2-type
tsh	Zinc finger C2H2-type
sens-2	Zinc finger C2H2-type
erm	Zinc finger C2H2-type
ham	Zinc finger C2H2-type
disco-r	Zinc finger C2H2-type
odd	Zinc finger C2H2-type
gl	Zinc finger C2H2-type
rgr	Zinc finger C2H2-type
disco	Zinc finger C2H2-type
Lim3	Zinc finger, LIM-type
Awh	Zinc finger, LIM-type
Lmx1a	Zinc finger, LIM-type
CG4328	Zinc finger, LIM-type
Hr51	Zinc finger, NHR/GATA-type
svp	Zinc finger, nuclear hormone receptor-type
Poxn	Paired Domain
sv	Paired Domain
