# Supplementary material for: A high-resolution atlas of the brain predicts lineage and birth order underlying neuronal identity
Source: Cell Genom. 2025 Dec 19;6(3):101103. doi: 10.1016/j.xgen.2025.101103 (PMC7618732; doi:10.1016/j.xgen.2025.101103)
Supplement: Table S5. Significantly enriched combinations of transcription factors that best classify each of the 246 central brain neuronal types, computed with NSForest, related to Figure 1 and STAR Methods [file mmc6.csv]

software_version	cluster_header	clusterName	clusterSize	f_score	precision	recall	TN	FP	FN	TP	marker_count	NSForest_markers	binary_genes	onTarget
4.1	subcluster_clusters	Achl_000	4296	0.3281096963761019	0.4042232277526395	0.1871508379888268	323985	1185	3492	804	4	['bi', 'Lim1', 'hth', 'VAChT']	['bi', 'Lim1', 'NFAT', 'hth', 'VAChT', 'dati']	0.008255646
4.1	subcluster_clusters	Achl_001	2601	0.35022977301211533	0.4393013100436681	0.19338715878508267	326223	642	2098	503	4	['fd102C', 'VAChT', 'dati', 'hth']	['fd102C', 'vvl', 'VAChT', 'CG12054', 'dati', 'hth', 'emc']	0.02713862
4.1	subcluster_clusters	Achl_002	500	0.33602150537634407	0.819672131147541	0.1	328955	11	450	50	4	['fd102C', 'zfh2', 'Eip93F', 'SoxN']	['fd102C', 'zfh2', 'Smox', 'Eip93F', 'SoxN', 'Atf6', 'lilli', 'D1', 'gce', 'mamo']	0.03391895
4.1	subcluster_clusters	Achl_003	455	0.7596371882086168	0.9262672811059908	0.44175824175824174	328995	16	254	201	3	['dsx', 'sv', 'vvl']	['dsx', 'sv', 'fru', 'pdm3', 'E(bx)', 'vvl', 'D1', 'tai', 'VAChT', 'mamo']	0.11896696
4.1	subcluster_clusters	Achl_004	406	0.012989262209906477	0.011177347242921014	0.03694581280788178	327733	1327	391	15	5	['D1', 'gce', 'VAChT', 'hth', 'CG10543']	['D1', 'gce', 'VAChT', 'hth', 'CG10543', 'CG12054', 'NFAT', 'emc', 'dati']	0.0053243334
4.1	subcluster_clusters	Achl_005	386	0.5781584582441114	0.7883211678832117	0.27979274611398963	329051	29	278	108	3	['unpg', 'caup', 'elB']	['unpg', 'caup', 'elB', 'Mef2', 'Smox', 'mirr', 'pdm3', 'CG9932', 'vvl', 'hth']	0.19685292
4.1	subcluster_clusters	Achl_006	353	0.003986181238373638	0.0032918800292611556	0.025495750708215296	326388	2725	344	9	2	['VAChT', 'dati']	['VAChT', 'dati']	0.0057554855
4.1	subcluster_clusters	Achl_007	205	0.6748466257668712	0.9295774647887324	0.32195121951219513	329256	5	139	66	3	['pnt', 'CG9650', 'Sox102F']	['pnt', 'Ets96B', 'CG9650', 'Sox102F', 'aop', 'Optix', 'Ets65A', 'E(bx)', 'CG9932', 'sima']	0.10660232
4.1	subcluster_clusters	Achl_008	129	0.6401384083044983	0.925	0.2868217054263566	329334	3	92	37	4	['Hr51', 'CG32532', 'fru', 'REPTOR-BP']	['Hr51', 'cnc', 'CG32532', 'trh', 'fru', 'REPTOR-BP', 'br', 'CG9932', 'vvl', 'toy']	0.04487826
4.1	subcluster_clusters	Achl_009	122	0.002507038994098816	0.002010361091780716	0.21311475409836064	316437	12907	96	26	2	['VAChT', 'dati']	['VAChT', 'dati']	0.006283019
4.1	subcluster_clusters	Achl_010	58	0.38461538461538464	0.5555555555555556	0.1724137931034483	329400	8	48	10	5	['unc-4', 'zld', 'REPTOR-BP', 'Smox', 'ab']	['unc-4', 'zld', 'elB', 'REPTOR-BP', 'Smox', 'ab', 'E2f1', 'E(bx)', 'D1', 'Lim1']	0.044129398
4.1	subcluster_clusters	Achl_011	51	0.05847953216374269	0.06666666666666667	0.0392156862745098	329387	28	49	2	2	['VAChT', 'NFAT']	['VAChT', 'NFAT', 'onecut', 'dati']	0.0060622646
4.1	subcluster_clusters	Achl_012	2561	0.6782652546646495	0.9527744982290437	0.3151112846544319	326865	40	1754	807	3	['dac', 'Sox21b', 'Optix']	['dac', 'REPTOR-BP', 'Sox21b', 'D', 'Optix', 'SoxN', 'D1', 'Lim1', 'VAChT', 'hth']	0.03226623
4.1	subcluster_clusters	Achl_013	2559	0.42931058593203747	0.5348432055749129	0.23993747557639702	326373	534	1945	614	4	['Fer1', 'bi', 'luna', 'dati']	['Fer1', 'bi', 'luna', 'VAChT', 'dati']	0.015316845
4.1	subcluster_clusters	Achl_014	2446	0.07321231571557517	0.06675811614083219	0.11937857726901063	322938	4082	2154	292	4	['REPTOR', 'vvl', 'D1', 'toy']	['pho', 'REPTOR', 'vvl', 'D1', 'toy', 'luna', 'VAChT', 'mamo', 'CG12054', 'CG10543']	0.008733905
4.1	subcluster_clusters	Achl_015	2399	0.36909674461256303	0.46621621621621623	0.20133388912046687	326514	553	1916	483	4	['Optix', 'Ets65A', 'Lim1', 'dati']	['Optix', 'Ets65A', 'Lim1', 'NFAT', 'VAChT', 'dati', 'emc']	0.023087703
4.1	subcluster_clusters	Achl_016	2320	0.0255885363357216	0.021536252692031587	0.10344827586206896	316242	10904	2080	240	5	['EcR', 'BuGZ', 'E2f1', 'ab', 'sima']	['EcR', 'BuGZ', 'E2f1', 'ab', 'sima', 'Atf6', 'tai', 'Lim1', 'gce', 'mamo']	0.005508064
4.1	subcluster_clusters	Achl_017	2272	0.2796383121232418	0.36108108108108106	0.14700704225352113	326603	591	1938	334	4	['toy', 'Lim1', 'VAChT', 'dati']	['toy', 'Lim1', 'VAChT', 'dati', 'emc']	0.0099954065
4.1	subcluster_clusters	Achl_018	2264	0.028469079939668174	0.024901055408970977	0.06669611307420495	321289	5913	2113	151	3	['mamo', 'VAChT', 'hth']	['mamo', 'VAChT', 'hth']	0.005493392
4.1	subcluster_clusters	Achl_019	2249	0.3861198738170347	0.4312896405919662	0.27212094264117387	326410	807	1637	612	4	['Fer1', 'bi', 'toy', 'VAChT']	['Fer1', 'vvl', 'bi', 'toy', 'VAChT', 'NFAT', 'dati']	0.015378475
4.1	subcluster_clusters	Achl_020	2229	0.023671364096896012	0.01974796373136622	0.11529834006280844	314480	12757	1972	257	5	['D1', 'gce', 'VAChT', 'NFAT', 'dati']	['D1', 'gce', 'VAChT', 'NFAT', 'dati', 'CG10543']	0.005509196
4.1	subcluster_clusters	Achl_021	3934	0.7634730538922155	0.896011396011396	0.4796644636502288	325313	219	2047	1887	2	['Ptx1', 'acj6']	['Ptx1', 'Lim3', 'acj6', 'luna', 'VAChT', 'hth', 'NFAT', 'dati', 'emc']	0.06407634
4.1	subcluster_clusters	Achl_022	2215	0.6231884057971014	0.8716216216216216	0.291196388261851	327156	95	1570	645	3	['Ets96B', 'acj6', 'toy']	['Ets96B', 'acj6', 'bi', 'toy', 'VAChT', 'dati']	0.057869334
4.1	subcluster_clusters	Achl_023	2195	0.05320964289038503	0.04567851911040085	0.1562642369020501	320105	7166	1852	343	3	['acj6', 'NFAT', 'VAChT']	['acj6', 'NFAT', 'VAChT', 'mamo', 'dati']	0.010352537
4.1	subcluster_clusters	Achl_024	2014	0.06239681460619598	0.05532831001076426	0.12760675273088382	323064	4388	1757	257	6	['pho', 'D1', 'Lim1', 'gce', 'luna', 'VAChT']	['pho', 'D1', 'Lim1', 'gce', 'luna', 'VAChT', 'CG12054', 'dati']	0.006035542
4.1	subcluster_clusters	Achl_025	1916	0.16634815844336345	0.15964985410587745	0.19989561586638832	325534	2016	1533	383	5	['Lim1', 'VAChT', 'hth', 'CG12054', 'dati']	['Lim1', 'VAChT', 'hth', 'CG12054', 'dati', 'CG10543']	0.007500014
4.1	subcluster_clusters	Achl_026	1890	0.02073880562812228	0.017342148126856378	0.09576719576719576	317320	10256	1709	181	6	['BuGZ', 'EcR', 'E2f1', 'REPTOR', 'Atf6', 'sima']	['BuGZ', 'EcR', 'E2f1', 'REPTOR', 'Atf6', 'sima', 'lilli', 'gce', 'luna', 'mamo']	0.004990508
4.1	subcluster_clusters	Achl_027	1886	0.08740077689579463	0.0831659300924066	0.10975609756097561	325298	2282	1679	207	5	['REPTOR-BP', 'ab', 'toy', 'luna', 'VAChT']	['REPTOR-BP', 'ab', 'D1', 'toy', 'luna', 'VAChT', 'CG12054', 'CG10543', 'dati', 'emc']	0.0073478604
4.1	subcluster_clusters	Achl_028	1827	0.060774370119938824	0.05700264250660626	0.08264915161466886	325141	2498	1676	151	6	['NfI', 'zfh2', 'BuGZ', 'EcR', 'ab', 'CG9932']	['NfI', 'zfh2', 'BuGZ', 'EcR', 'ab', 'CG9932', 'sima', 'Atf6', 'lilli', 'mamo']	0.007321654
4.1	subcluster_clusters	Achl_029	1822	0.43707832208858904	0.4771817453963171	0.32711306256860595	326991	653	1226	596	3	['Fer2', 'ct', 'Lim1']	['Fer2', 'ct', 'E2f1', 'D1', 'Lim1', 'gce', 'luna', 'hth', 'NFAT', 'VAChT']	0.03849533
4.1	subcluster_clusters	Achl_030	1816	0.6331051873198847	0.7526766595289079	0.3871145374449339	327419	231	1113	703	3	['CG9650', 'kn', 'acj6']	['CG9650', 'kn', 'ct', 'acj6', 'Eip93F', 'SoxN', 'bi', 'toy', 'VAChT', 'emc']	0.04374007
4.1	subcluster_clusters	Achl_031	1814	0.14053402931138326	0.13745704467353953	0.1543550165380375	325895	1757	1534	280	4	['acj6', 'bi', 'D1', 'luna']	['acj6', 'bi', 'D1', 'luna', 'gce', 'VAChT', 'CG12054', 'NFAT', 'dati', 'CG10543']	0.011815895
4.1	subcluster_clusters	Achl_032	3720	0.620777027027027	0.9010507880910683	0.27661290322580645	325633	113	2691	1029	3	['otp', 'mirr', 'acj6']	['NfI', 'otp', 'Mef2', 'mirr', 'acj6', 'ab', 'E2f1', 'Atf6', 'D1', 'gce']	0.034373432
4.1	subcluster_clusters	Achl_033	1808	0.8703306797305572	0.9627434377646062	0.6288716814159292	327614	44	671	1137	2	['Six4', 'Sp1']	['Six4', 'Sp1', 'Optix', 'NFAT', 'VAChT', 'dati']	0.24684322
4.1	subcluster_clusters	Achl_034	1787	0.5350605463249789	0.8616780045351474	0.21264689423614996	327618	61	1407	380	3	['Lmx1a', 'otp', 'VAChT']	['Lmx1a', 'otp', 'scro', 'bi', 'VAChT', 'NFAT', 'CG12054', 'dati', 'emc']	0.04746444
4.1	subcluster_clusters	Achl_035	1775	0.0816557981287213	0.07263556116015132	0.16225352112676056	324014	3677	1487	288	4	['acj6', 'bi', 'dati', 'emc']	['acj6', 'bi', 'VAChT', 'dati', 'emc', 'CG10543']	0.011808386
4.1	subcluster_clusters	Achl_036	1748	0.4853082851637765	0.670549084858569	0.2305491990846682	327520	198	1345	403	4	['fkh', 'zfh2', 'ct', 'acj6']	['fkh', 'zfh2', 'ct', 'acj6', 'Eip93F', 'bi', 'toy', 'VAChT', 'emc']	0.024790263
4.1	subcluster_clusters	Achl_037	1677	0.3618470855412566	0.387987012987013	0.28503279666070364	327035	754	1199	478	3	['acj6', 'ct', 'vvl']	['acj6', 'ct', 'vvl', 'luna', 'VAChT', 'CG12054', 'dati', 'emc']	0.019392047
4.1	subcluster_clusters	Achl_038	1649	0.518463810930576	0.8087557603686636	0.21285627653123104	327734	83	1298	351	4	['oc', 'Fer1', 'vvl', 'Lim1']	['oc', 'Fer1', 'vvl', 'Lim1', 'VAChT', 'CG12054', 'dati']	0.02449084
4.1	subcluster_clusters	Achl_039	1583	0.6259620318111853	0.6866791744840526	0.4624131396083386	327549	334	851	732	2	['E5', 'Lim1']	['E5', 'REPTOR-BP', 'Smox', 'tai', 'gce', 'Lim1', 'VAChT', 'NFAT', 'CG10543', 'dati']	0.30588594
4.1	subcluster_clusters	Achl_040	1554	0.3117389186556259	0.4012539184952978	0.16473616473616473	327530	382	1298	256	4	['kn', 'Lim3', 'acj6', 'E2f1']	['kn', 'Lim3', 'acj6', 'E2f1', 'pho', 'hth', 'VAChT', 'CG12054', 'dati', 'emc']	0.031496335
4.1	subcluster_clusters	Achl_041	1506	0.012775121363652955	0.010508932592703798	0.09296148738379814	314778	13182	1366	140	6	['Mnt', 'EcR', 'E(bx)', 'pho', 'lilli', 'sima']	['Mnt', 'EcR', 'E(bx)', 'pho', 'lilli', 'sima', 'D1', 'tai', 'gce', 'luna']	0.004788845
4.1	subcluster_clusters	Achl_042	1490	0.2507943713118475	0.30315500685871055	0.1483221476510067	327468	508	1269	221	3	['fru', 'vvl', 'Lim1']	['REPTOR-BP', 'fru', 'REPTOR', 'vvl', 'tai', 'Lim1', 'luna', 'NFAT', 'VAChT', 'dati']	0.014347463
4.1	subcluster_clusters	Achl_043	3598	0.6654796349877588	0.8878990348923533	0.33240689271817675	325717	151	2402	1196	3	['Sp1', 'Optix', 'vvl']	['Sp1', 'Optix', 'vvl', 'VAChT', 'CG10543', 'CG12054', 'emc', 'dati']	0.080937326
4.1	subcluster_clusters	Achl_044	1454	0.440107156525067	0.4878048780487805	0.31636863823933975	327529	483	994	460	3	['Sox102F', 'pdm3', 'Ets65A']	['NK7.1', 'Sox102F', 'pdm3', 'aop', 'Optix', 'Ets65A', 'Lim1', 'CG12054', 'mamo', 'NFAT']	0.027585344
4.1	subcluster_clusters	Achl_045	1446	0.01727852990202057	0.014241434196196699	0.11756569847856155	316253	11767	1276	170	6	['Smox', 'E2f1', 'REPTOR', 'lilli', 'D1', 'tai']	['Smox', 'E2f1', 'REPTOR', 'lilli', 'D1', 'tai', 'Lim1', 'gce', 'luna', 'mamo']	0.004906825
4.1	subcluster_clusters	Achl_046	1443	0.3641768859160163	0.6282051282051282	0.13582813582813583	327907	116	1247	196	4	['Lim3', 'br', 'acj6', 'toy']	['Lim3', 'br', 'acj6', 'toy', 'VAChT', 'mamo', 'CG12054', 'dati', 'emc']	0.027026122
4.1	subcluster_clusters	Achl_047	1437	0.38933030646992056	0.46226415094339623	0.23869171885873347	327630	399	1094	343	3	['Ptx1', 'vvl', 'Lim1']	['Ptx1', 'vvl', 'D1', 'tai', 'Lim1', 'gce', 'VAChT', 'NFAT', 'mamo', 'CG10543']	0.036895078
4.1	subcluster_clusters	Achl_048	1427	0.7689235070900738	0.8603351955307262	0.539593552908199	327914	125	657	770	2	['Six4', 'scro']	['Six4', 'Rfx', 'scro', 'luna', 'VAChT', 'NFAT', 'dati']	0.15314992
4.1	subcluster_clusters	Achl_049	1422	0.5212483399734396	0.6085271317829457	0.33122362869198313	327741	303	951	471	3	['br', 'Optix', 'Ets65A']	['NK7.1', 'br', 'pdm3', 'Optix', 'Ets65A', 'Lim1', 'mamo', 'emc', 'dati']	0.0293819
4.1	subcluster_clusters	Achl_050	1384	0.6331309627059843	0.7236679058240396	0.42196531791907516	327859	223	800	584	3	['caup', 'bi', 'VAChT']	['ara', 'caup', 'bi', 'NFAT', 'VAChT']	0.027090272
4.1	subcluster_clusters	Achl_051	1371	0.4170926190962993	0.4636363636363636	0.2975929978118162	327623	472	963	408	3	['fkh', 'salr', 'acj6']	['salm', 'fkh', 'salr', 'acj6', 'bi', 'toy', 'Lim1', 'VAChT', 'emc', 'dati']	0.029366247
4.1	subcluster_clusters	Achl_052	1367	0.6023518118550516	0.7171428571428572	0.3672275054864667	327901	198	865	502	2	['so', 'disco']	['so', 'disco', 'disco-r', 'D1', 'bi', 'gce', 'NFAT', 'VAChT', 'CG10543', 'dati']	0.20330578
4.1	subcluster_clusters	Achl_053	1343	0.7843619375461027	0.9368575624082232	0.47505584512285925	328080	43	705	638	2	['Scr', 'Six4']	['Scr', 'Six4', 'elB', 'NFAT', 'hth', 'VAChT', 'dati']	0.20611458
4.1	subcluster_clusters	Achl_054	3511	0.06863527533918595	0.06752159120649044	0.073483338080319	322392	3563	3253	258	6	['E(bx)', 'Eip93F', 'E2f1', 'Atf6', 'lilli', 'D1']	['E(bx)', 'Eip93F', 'E2f1', 'Atf6', 'lilli', 'D1', 'tai', 'gce', 'luna', 'NFAT']	0.005557741
4.1	subcluster_clusters	Achl_055	1309	0.49921822649095376	0.5643939393939394	0.3414820473644003	327812	345	862	447	4	['oc', 'Fer1', 'toy', 'Lim1']	['oc', 'Fer1', 'D1', 'tai', 'toy', 'Lim1', 'gce', 'VAChT', 'NFAT', 'dati']	0.023550276
4.1	subcluster_clusters	Achl_056	1307	0.6420525657071339	0.7633928571428571	0.3925019127773527	328000	159	794	513	3	['fkh', 'Optix', 'vvl']	['zld', 'fkh', 'Optix', 'vvl', 'D1', 'VAChT', 'CG12054', 'dati', 'CG10543', 'emc']	0.029624466
4.1	subcluster_clusters	Achl_057	1306	0.6327724945135332	0.969187675070028	0.2649310872894334	328149	11	960	346	2	['run', 'exex']	['run', 'exex', 'fkh', 'pdm3', 'toy', 'mamo', 'emc', 'CG10543', 'VAChT', 'l(3)neo38']	0.20967734
4.1	subcluster_clusters	Achl_058	1250	0.7818532818532818	0.9545454545454546	0.4536	328189	27	683	567	3	['Hr51', 'otp', 'Optix']	['dsx', 'Hr51', 'otp', 'fru', 'Optix', 'salr', 'D1', 'tai', 'Lim1', 'luna']	0.07224911
4.1	subcluster_clusters	Achl_059	1237	0.5944827586206897	0.7219430485762144	0.34842360549717055	328063	166	806	431	3	['kn', 'Optix', 'SoxN']	['kn', 'Optix', 'vvl', 'SoxN', 'D1', 'luna', 'VAChT', 'NFAT', 'dati', 'CG12054']	0.033056032
4.1	subcluster_clusters	Achl_060	1232	0.33929722759509995	0.33869670152855996	0.3417207792207792	327412	822	811	421	4	['salr', 'acj6', 'bi', 'Lim1']	['salr', 'acj6', 'bi', 'tai', 'toy', 'Lim1', 'VAChT', 'mamo', 'emc']	0.019921545
4.1	subcluster_clusters	Achl_061	1222	0.48463624039765024	0.5355805243445693	0.35106382978723405	327872	372	793	429	3	['Lim3', 'disco', 'toy']	['Lim3', 'disco', 'disco-r', 'D1', 'toy', 'gce', 'VAChT', 'NFAT', 'CG12054', 'dati']	0.03185209
4.1	subcluster_clusters	Achl_062	1207	0.43127520943220604	0.5515873015873016	0.23032311516155757	328033	226	929	278	3	['ey', 'disco-r', 'Lim1']	['ey', 'disco-r', 'disco', 'D1', 'bi', 'Lim1', 'luna', 'VAChT', 'hth', 'CG12054']	0.035229467
4.1	subcluster_clusters	Achl_063	1169	0.24340494968724505	0.28548644338118023	0.15312232677502138	327849	448	990	179	4	['pdm3', 'Optix', 'Lim1', 'dati']	['pdm3', 'Optix', 'Ets65A', 'Lim1', 'dati', 'NFAT', 'emc']	0.016477497
4.1	subcluster_clusters	Achl_064	1137	0.40300809872734283	0.5741758241758241	0.1838170624450308	328174	155	928	209	3	['otp', 'elB', 'caup']	['otp', 'elB', 'caup', 'mirr', 'hth', 'VAChT', 'NFAT', 'dati']	0.04570089
4.1	subcluster_clusters	Achl_065	2941	0.302512088689704	0.27364864864864863	0.523291397483849	322440	4085	1402	1539	1	['pdm2']	['pdm2', 'EcR', 'ab', 'E2f1', 'E(bx)', 'Atf6', 'sima', 'tai', 'gce', 'mamo']	0.11590212
4.1	subcluster_clusters	Achl_066	1135	0.0784094091290955	0.09195402298850575	0.04933920704845815	327778	553	1079	56	5	['SoxN', 'D1', 'NFAT', 'VAChT', 'dati']	['SoxN', 'D1', 'NFAT', 'VAChT', 'CG10543', 'dati']	0.0067184796
4.1	subcluster_clusters	Achl_067	1098	0.6262135922330098	0.7771084337349398	0.3524590163934426	328257	111	711	387	2	['dve', 'fru']	['dve', 'Ptx1', 'fru', 'tai', 'gce', 'NFAT', 'VAChT', 'dati']	0.062178604
4.1	subcluster_clusters	Achl_068	1077	0.5904059040590406	0.642570281124498	0.4456824512534819	328122	267	597	480	4	['scro', 'Optix', 'VAChT', 'dati']	['scro', 'Optix', 'luna', 'VAChT', 'CG12054', 'dati', 'CG10543']	0.024101814
4.1	subcluster_clusters	Achl_069	1063	0.2061328790459966	0.25854700854700857	0.11382878645343368	328056	347	942	121	4	['Fer1', 'ct', 'pho', 'bi']	['Fer1', 'ct', 'pho', 'REPTOR', 'Atf6', 'bi', 'lilli', 'sima', 'toy', 'luna']	0.012935323
4.1	subcluster_clusters	Achl_070	1030	0.30098831985624436	0.44816053511705684	0.13009708737864079	328271	165	896	134	4	['Lim3', 'acj6', 'luna', 'Lim1']	['Lim3', 'acj6', 'luna', 'Lim1', 'gce', 'NFAT', 'VAChT', 'emc']	0.020576932
4.1	subcluster_clusters	Achl_071	1008	0.7034883720930233	0.9236641221374046	0.3601190476190476	328428	30	645	363	3	['fuss', 'sv', 'hth']	['fuss', 'sv', 'ab', 'Lim1', 'hth', 'VAChT', 'CG12054', 'dati', 'CG10543']	0.08204637
4.1	subcluster_clusters	Achl_072	1005	0.6724436741767764	0.825531914893617	0.38606965174129354	328379	82	617	388	4	['br', 'ct', 'acj6', 'bi']	['br', 'kn', 'ct', 'BuGZ', 'acj6', 'bi', 'toy', 'VAChT', 'mamo', 'emc']	0.021105375
4.1	subcluster_clusters	Achl_073	997	0.609051516610496	0.937037037037037	0.25376128385155466	328452	17	744	253	4	['br', 'salr', 'acj6', 'bi']	['br', 'salr', 'CG9932', 'acj6', 'tai', 'bi', 'toy', 'luna', 'Lim1', 'VAChT']	0.022751443
4.1	subcluster_clusters	Achl_074	992	0.2193877551020408	0.2648870636550308	0.13004032258064516	328116	358	863	129	3	['TfAP-2', 'elB', 'Lim1']	['TfAP-2', 'zld', 'elB', 'toy', 'Lim1', 'NFAT', 'VAChT', 'emc', 'dati']	0.020906616
4.1	subcluster_clusters	Achl_075	970	0.5398205272013461	0.5932203389830508	0.39690721649484534	328232	264	585	385	3	['oc', 'Fer1', 'acj6']	['oc', 'Fer1', 'salr', 'acj6', 'vvl', 'D1', 'luna', 'gce', 'VAChT', 'CG12054']	0.03674128
4.1	subcluster_clusters	Achl_076	2674	0.48669547418694564	0.5594771241830065	0.3201196709050112	326118	674	1818	856	3	['Rfx', 'D', 'toy']	['Rfx', 'Sox21b', 'D', 'D1', 'toy', 'gce', 'VAChT', 'NFAT', 'dati']	0.026308466
4.1	subcluster_clusters	Achl_077	948	0.5606523955147809	0.5913978494623656	0.4641350210970464	328214	304	508	440	2	['fd102C', 'disco']	['fd102C', 'disco', 'disco-r', 'zfh2', 'pho', 'CG9932', 'vvl', 'VAChT', 'dati', 'CG12054']	0.072070725
4.1	subcluster_clusters	Achl_078	947	0.2722530159765243	0.3150943396226415	0.17634635691657866	328156	363	780	167	5	['fkh', 'acj6', 'SoxN', 'bi', 'Lim1']	['fkh', 'acj6', 'SoxN', 'bi', 'Lim1', 'VAChT', 'CG12054', 'dati']	0.017797565
4.1	subcluster_clusters	Achl_079	947	0.5171849427168577	0.5996204933586338	0.33368532206969376	328308	211	631	316	3	['trh', 'salr', 'toy']	['trh', 'salm', 'salr', 'vvl', 'bi', 'toy', 'luna', 'VAChT', 'dati', 'emc']	0.052275848
4.1	subcluster_clusters	Achl_080	946	0.3043178686265503	0.31103286384976525	0.28012684989429176	327933	587	681	265	5	['zfh2', 'vvl', 'Lim1', 'hth', 'VAChT']	['zfh2', 'vvl', 'Lim1', 'luna', 'hth', 'VAChT', 'dati', 'CG12054']	0.012060929
4.1	subcluster_clusters	Achl_081	943	0.11764705882352941	0.14657210401891252	0.06574761399787911	328162	361	881	62	6	['br', 'acj6', 'bi', 'luna', 'VAChT', 'dati']	['br', 'acj6', 'bi', 'luna', 'VAChT', 'dati', 'NFAT']	0.010392124
4.1	subcluster_clusters	Achl_082	926	0.6728582259287339	0.8294392523364486	0.3833693304535637	328467	73	571	355	3	['Sox21b', 'Fer1', 'toy']	['Sox21b', 'D', 'Fer1', 'SoxN', 'D1', 'toy', 'gce', 'NFAT', 'VAChT', 'CG12054']	0.029750267
4.1	subcluster_clusters	Achl_083	895	0.6202020202020202	0.7772151898734178	0.34301675977653634	328483	88	588	307	3	['Scr', 'CG43689', 'Lim1']	['Scr', 'CG43689', 'lilli', 'tai', 'Lim1', 'VAChT', 'CG12054', 'hth', 'dati']	0.058249872
4.1	subcluster_clusters	Achl_084	891	0.1693213759871503	0.15379939209726443	0.2839506172839506	327183	1392	638	253	3	['otp', 'mirr', 'E2f1']	['otp', 'mirr', 'E2f1', 'E(bx)', 'pho', 'Atf6', 'sima', 'D1', 'tai', 'gce']	0.031237418
4.1	subcluster_clusters	Achl_085	871	0.3539127015336217	0.430622009569378	0.2066590126291619	328357	238	691	180	5	['Eip93F', 'toy', 'Lim1', 'mamo', 'VAChT']	['Eip93F', 'toy', 'Lim1', 'mamo', 'NFAT', 'VAChT', 'emc', 'crc']	0.0110339355
4.1	subcluster_clusters	Achl_086	868	0.4466173361522199	0.66015625	0.19470046082949308	328511	87	699	169	3	['Ets96B', 'br', 'acj6']	['Ets96B', 'kn', 'br', 'aop', 'acj6', 'pdm3', 'bi', 'VAChT', 'mamo', 'NFAT']	0.059940875
4.1	subcluster_clusters	Achl_087	2669	0.17652950504966197	0.18170103092783504	0.15848632446609218	324892	1905	2246	423	3	['CG43689', 'ct', 'vvl']	['CG43689', 'ct', 'pho', 'E(bx)', 'vvl', 'sima', 'lilli', 'Atf6', 'tai', 'gce']	0.014763112
4.1	subcluster_clusters	Achl_088	867	0.07987711213517665	0.08710217755443886	0.05997693194925029	328054	545	815	52	4	['Sox102F', 'luna', 'VAChT', 'crc']	['Sox102F', 'tai', 'luna', 'VAChT', 'NFAT', 'crc', 'dati', 'CG10543']	0.011619029
4.1	subcluster_clusters	Achl_089	844	0.5481150793650794	0.7542662116040956	0.2618483412322275	328550	72	623	221	4	['mid', 'kn', 'zld', 'BuGZ']	['mid', 'kn', 'zld', 'Lim3', 'BuGZ', 'ab', 'acj6', 'E(bx)', 'hth', 'CG12054']	0.058890343
4.1	subcluster_clusters	Achl_090	838	0.46466602129719264	0.6254071661237784	0.22911694510739858	328513	115	646	192	3	['Sox21a', 'CG9650', 'zfh2']	['Sox21a', 'CG9650', 'zfh2', 'Mnt', 'pho', 'D1', 'toy', 'Lim1', 'gce', 'mamo']	0.055748343
4.1	subcluster_clusters	Achl_091	819	0.18889524899828278	0.28448275862068967	0.08058608058608059	328481	166	753	66	4	['acj6', 'bi', 'luna', 'mamo']	['ct', 'acj6', 'bi', 'luna', 'mamo', 'VAChT', 'emc', 'onecut']	0.0139945075
4.1	subcluster_clusters	Achl_092	792	0.4699248120300752	0.746268656716418	0.1893939393939394	328623	51	642	150	4	['CG32532', 'zfh2', 'Sox102F', 'Optix']	['CG32532', 'CG9650', 'zfh2', 'Sox102F', 'aop', 'Optix', 'CG9932', 'Ets65A', 'Eip93F', 'lilli']	0.030747745
4.1	subcluster_clusters	Achl_093	785	0.22609340252038548	0.4326241134751773	0.07770700636942675	328601	80	724	61	4	['pdm3', 'CG9932', 'Lim1', 'emc']	['elB', 'pdm3', 'CG9932', 'toy', 'Lim1', 'emc', 'VAChT', 'dati']	0.011549379
4.1	subcluster_clusters	Achl_094	777	0.6434818825489379	0.7610837438423645	0.39768339768339767	328592	97	468	309	3	['pnt', 'Optix', 'Eip93F']	['pnt', 'aop', 'Optix', 'Ets65A', 'CG9932', 'Eip93F', 'Lim1', 'NFAT', 'mamo', 'VAChT']	0.080954656
4.1	subcluster_clusters	Achl_095	749	0.006603524395305838	0.005436470953712333	0.04672897196261682	322314	6403	714	35	2	['NFAT', 'dati']	['NFAT', 'dati']	0.0049387803
4.1	subcluster_clusters	Achl_096	741	0.3267075491647283	0.30992978936810434	0.41700404858299595	328037	688	432	309	3	['vvl', 'Fer1', 'bi']	['vvl', 'Fer1', 'pdm3', 'bi', 'D1', 'tai', 'toy', 'gce', 'luna', 'VAChT']	0.027032021
4.1	subcluster_clusters	Achl_097	682	0.4031117397454031	0.6229508196721312	0.16715542521994134	328715	69	568	114	2	['RunxA', 'Sox102F']	['RunxA', 'Sox102F', 'br', 'disco', 'disco-r', 'CG9932', 'ct', 'SoxN', 'bi', 'mamo']	0.051951542
4.1	subcluster_clusters	Achl_098	2604	0.26131374535629853	0.26796536796536796	0.23771121351766514	325171	1691	1985	619	4	['Fer1', 'vvl', 'D1', 'toy']	['Fer1', 'pho', 'vvl', 'D1', 'toy', 'tai', 'Lim1', 'luna', 'VAChT', 'NFAT']	0.015648056
4.1	subcluster_clusters	Achl_099	681	0.6692160611854685	0.9459459459459459	0.30837004405286345	328773	12	471	210	3	['otp', 'disco', 'Ets65A']	['cnc', 'otp', 'disco', 'disco-r', 'mirr', 'Ets65A', 'hth', 'VAChT', 'NFAT', 'CG12054']	0.047320656
4.1	subcluster_clusters	Achl_100	669	0.46088538508186777	0.6204081632653061	0.22720478325859492	328704	93	517	152	4	['Lim3', 'disco', 'Sox102F', 'ct']	['zld', 'Lim3', 'disco', 'Sox102F', 'disco-r', 'ct', 'SoxN', 'bi', 'mamo', 'VAChT']	0.033246912
4.1	subcluster_clusters	Achl_101	649	0.2091526635681087	0.21787709497206703	0.1802773497688752	328397	420	532	117	6	['TFAM', 'SREBP', 'GATAd', 'CG14441', 'CG7987', 'Aef1']	['TFAM', 'SREBP', 'GATAd', 'CG14441', 'CG7987', 'Aef1', 'CG12769', 'Dp', 'Eip78C', 'Smox']	0.007546446
4.1	subcluster_clusters	Achl_102	638	0.19283276450511946	0.19720767888307156	0.17711598746081506	328368	460	525	113	5	['fkh', 'pdm3', 'bi', 'lilli', 'toy']	['fkh', 'pdm3', 'bi', 'lilli', 'D1', 'toy', 'VAChT', 'CG12054', 'mamo', 'CG10543']	0.013215847
4.1	subcluster_clusters	Achl_103	618	0.5102040816326531	0.648854961832061	0.2750809061488673	328756	92	448	170	4	['Ets65A', 'Optix', 'Lim1', 'mamo']	['NK7.1', 'aop', 'Ets65A', 'Optix', 'Lim1', 'mamo', 'CG10543', 'NFAT', 'VAChT', 'CG12054']	0.019804742
4.1	subcluster_clusters	Achl_104	556	0.5138036809815951	0.7165775401069518	0.24100719424460432	328857	53	422	134	3	['Ets96B', 'kn', 'ab']	['Ets96B', 'NK7.1', 'kn', 'elB', 'pdm3', 'ab', 'acj6', 'bi', 'VAChT', 'dati']	0.07454759
4.1	subcluster_clusters	Achl_105	549	0.34807534807534807	0.5059523809523809	0.15482695810564662	328834	83	464	85	4	['dve', 'oc', 'Fer1', 'ct']	['dve', 'oc', 'Smox', 'Fer1', 'ct', 'E(bx)', 'D1', 'Atf6', 'toy', 'gce']	0.03431714
4.1	subcluster_clusters	Achl_106	547	0.4765687053216839	0.6741573033707865	0.21937842778793418	328861	58	427	120	4	['dac', 'CG9650', 'elB', 'toy']	['dac', 'CG9650', 'elB', 'sima', 'toy', 'tai', 'Lim1', 'luna', 'mamo', 'VAChT']	0.024054127
4.1	subcluster_clusters	Achl_107	527	0.4788732394366197	0.5448717948717948	0.3225806451612903	328797	142	357	170	3	['Sox102F', 'ct', 'Ets65A']	['CG3726', 'NK7.1', 'Sox102F', 'aop', 'ct', 'Ets65A', 'Optix', 'Lim1', 'mamo', 'NFAT']	0.03238045
4.1	subcluster_clusters	Achl_108	522	0.63564875491481	0.7729083665338645	0.3716475095785441	328887	57	328	194	2	['Rx', 'pnt']	['Rx', 'Eip78C', 'pnt', 'Ets96B', 'aop', 'CG9932', 'Ets65A', 'Optix', 'lilli', 'Lim1']	0.15591863
4.1	subcluster_clusters	GABA_000	3764	0.09519127636753665	0.07880424728994784	0.5658873538788523	300803	24899	1634	2130	2	['Gad1', 'dati']	['Gad1', 'dati']	0.009204274
4.1	subcluster_clusters	GABA_001	1516	0.5404974489795918	0.837037037037037	0.22361477572559366	327884	66	1177	339	4	['caup', 'Ets65A', 'ct', 'toy']	['caup', 'aop', 'mirr', 'Ets65A', 'ct', 'toy', 'Gad1', 'luna', 'CG12054', 'dati']	0.022560958
4.1	subcluster_clusters	GABA_002	1446	0.6433292028087567	0.7338044758539458	0.43084370677731676	327794	226	823	623	4	['pb', 'caup', 'Gad1', 'hth']	['pb', 'caup', 'ab', 'Gad1', 'luna', 'hth', 'dati']	0.04629217
4.1	subcluster_clusters	GABA_003	1428	0.11331106870229007	0.10925819436457734	0.1330532212885154	326489	1549	1238	190	5	['Gad1', 'luna', 'hth', 'CG12054', 'dati']	['Gad1', 'luna', 'hth', 'CG12054', 'dati']	0.0071673077
4.1	subcluster_clusters	GABA_004	1418	0.5307362401715511	0.8608695652173913	0.20944992947813823	328000	48	1121	297	3	['sv', 'Poxn', 'zld']	['sv', 'Poxn', 'zld', 'caup', 'Sox21b', 'D', 'ct', 'Gad1', 'luna', 'CG12054']	0.07552692
4.1	subcluster_clusters	GABA_005	1408	0.6434040047114252	0.8792756539235412	0.3103693181818182	327998	60	971	437	3	['croc', 'Gad1', 'Lim1']	['croc', 'vvl', 'Gad1', 'Lim1', 'CG12054', 'dati']	0.07408592
4.1	subcluster_clusters	GABA_006	1403	0.6342153100383761	0.7080045095828635	0.4476122594440485	327804	259	775	628	3	['fkh', 'mirr', 'Gad1']	['fkh', 'mirr', 'vvl', 'Gad1', 'Lim1', 'hth', 'CG12054', 'dati']	0.026903432
4.1	subcluster_clusters	GABA_007	1347	0.5913669064748202	0.7725563909774437	0.3051224944320713	327998	121	936	411	4	['caup', 'Fer1', 'toy', 'Gad1']	['caup', 'Fer1', 'salr', 'toy', 'Gad1', 'dati']	0.027324285
4.1	subcluster_clusters	GABA_008	1325	0.654065406540654	0.8685258964143426	0.3290566037735849	328075	66	889	436	4	['grn', 'bi', 'toy', 'Gad1']	['grn', 'bi', 'toy', 'Gad1', 'Lim1', 'hth', 'CG12054', 'dati']	0.023232687
4.1	subcluster_clusters	GABA_009	1251	0.4614591389533385	0.5449010654490106	0.28617106314948043	327916	299	893	358	3	['ey', 'disco-r', 'ct']	['ey', 'disco', 'disco-r', 'ct', 'pho', 'sima', 'Gad1', 'luna', 'CG12054', 'dati']	0.034747116
4.1	subcluster_clusters	GABA_010	1187	0.5565834104224483	0.7023346303501945	0.3041280539174389	328126	153	826	361	4	['disco', 'salr', 'bi', 'Gad1']	['salm', 'disco-r', 'disco', 'salr', 'bi', 'Gad1', 'CG12054', 'dati']	0.023425747
4.1	subcluster_clusters	GABA_011	2284	0.02186044467879427	0.018412287194670616	0.08712784588441332	316573	10609	2085	199	6	['BuGZ', 'EcR', 'E2f1', 'E(bx)', 'Atf6', 'sima']	['BuGZ', 'EcR', 'E2f1', 'E(bx)', 'Atf6', 'sima', 'lilli', 'Gad1', 'tai', 'gce']	0.004969917
4.1	subcluster_clusters	GABA_012	1157	0.5997570604312177	0.7397003745318352	0.341400172860847	328170	139	762	395	3	['TfAP-2', 'caup', 'Fer1']	['TfAP-2', 'fru', 'caup', 'Fer1', 'pho', 'Gad1', 'NFAT', 'CG12054', 'dati', 'CG10543']	0.03726465
4.1	subcluster_clusters	GABA_013	1141	0.5085714285714286	0.7196765498652291	0.23400525854513585	328221	104	874	267	4	['fkh', 'Fer1', 'ct', 'toy']	['fkh', 'Fer1', 'ct', 'pho', 'sima', 'toy', 'Gad1', 'mamo', 'CG12054']	0.020730758
4.1	subcluster_clusters	GABA_014	1074	0.10129383724889343	0.09916666666666667	0.11080074487895716	327311	1081	955	119	6	['Fer1', 'BuGZ', 'ab', 'pho', 'E2f1', 'sima']	['Fer1', 'BuGZ', 'ab', 'pho', 'E2f1', 'sima', 'lilli', 'Gad1', 'tai', 'gce']	0.0105198845
4.1	subcluster_clusters	GABA_015	1027	0.282365169188128	0.2562893081761006	0.4761441090555015	327020	1419	538	489	4	['Fer1', 'toy', 'Gad1', 'dati']	['Fer1', 'toy', 'Gad1', 'CG12054', 'dati', 'CG10543']	0.01792427
4.1	subcluster_clusters	GABA_016	974	0.46668979875086747	0.5639412997903563	0.27618069815195073	328284	208	705	269	5	['pb', 'mirr', 'vvl', 'Gad1', 'mamo']	['rn', 'pb', 'mirr', 'vvl', 'Gad1', 'mamo', 'CG12054', 'dati']	0.03098123
4.1	subcluster_clusters	GABA_017	961	0.7437361243260386	0.8558394160583942	0.48803329864724243	328426	79	492	469	3	['caup', 'Fer1', 'acj6']	['salm', 'caup', 'mirr', 'Fer1', 'salr', 'acj6', 'Gad1', 'mamo', 'CG12054', 'dati']	0.037673984
4.1	subcluster_clusters	GABA_018	954	0.6262295081967213	0.7290076335877863	0.40041928721174	328370	142	572	382	3	['Dfd', 'pb', 'mirr']	['Dfd', 'pb', 'NfI', 'mirr', 'EcR', 'sima', 'Gad1', 'mamo', 'hth', 'onecut']	0.09397301
4.1	subcluster_clusters	GABA_019	930	0.40926548247719635	0.4215080346106304	0.36666666666666664	328068	468	589	341	4	['D', 'Gad1', 'Lim1', 'hth']	['D', 'aop', 'Ets65A', 'Gad1', 'Lim1', 'hth', 'CG12054', 'crc']	0.016313
4.1	subcluster_clusters	GABA_020	928	0.58	0.6718146718146718	0.375	328368	170	580	348	3	['Dbx', 'pb', 'vvl']	['Dbx', 'rn', 'pb', 'zld', 'ab', 'vvl', 'Gad1', 'mamo', 'dati']	0.081972234
4.1	subcluster_clusters	GABA_021	889	0.5685257241677475	0.7387640449438202	0.2958380202474691	328484	93	626	263	4	['Poxn', 'D', 'mirr', 'pdm3']	['Poxn', 'D', 'Sox21b', 'mirr', 'pdm3', 'CG9932', 'SoxN', 'Eip93F', 'lilli', 'Lim1']	0.04265594
4.1	subcluster_clusters	GABA_022	2220	0.026747127648360916	0.022727272727272728	0.09144144144144144	318517	8729	2017	203	6	['BuGZ', 'ab', 'EcR', 'E2f1', 'sima', 'Atf6']	['BuGZ', 'ab', 'EcR', 'E2f1', 'sima', 'Atf6', 'Gad1', 'luna', 'gce', 'mamo']	0.0054523386
4.1	subcluster_clusters	GABA_023	863	0.09845861343111292	0.08366993652625505	0.33603707995365006	325427	3176	573	290	2	['pdm2', 'sima']	['pdm2', 'EcR', 'ab', 'Atf6', 'sima', 'lilli', 'Gad1', 'tai', 'gce', 'luna']	0.05888252
4.1	subcluster_clusters	GABA_024	809	0.30091348737238044	0.42585551330798477	0.138442521631644	328506	151	697	112	5	['elB', 'ct', 'Gad1', 'hth', 'dati']	['elB', 'ct', 'Gad1', 'hth', 'CG10543', 'dati', 'CG12054']	0.010312486
4.1	subcluster_clusters	GABA_025	804	0.36217303822937624	0.4864864864864865	0.1791044776119403	328510	152	660	144	4	['Myc', 'CG43689', 'D', 'Ets65A']	['Myc', 'CG43689', 'aop', 'D', 'Sox21b', 'Ets65A', 'Eip93F', 'SoxN', 'sima', 'Gad1']	0.021062776
4.1	subcluster_clusters	GABA_026	765	0.4986737400530504	0.6714285714285714	0.2457516339869281	328609	92	577	188	5	['mirr', 'salr', 'toy', 'Gad1', 'hth']	['mirr', 'salr', 'toy', 'Gad1', 'CG12054', 'hth', 'CG10543', 'dati']	0.014236878
4.1	subcluster_clusters	GABA_027	758	0.44937428896473264	0.632	0.20844327176781002	328616	92	600	158	3	['vvl', 'pdm3', 'SoxN']	['scro', 'vvl', 'pdm3', 'pho', 'SoxN', 'sima', 'toy', 'luna', 'Gad1', 'tai']	0.017586363
4.1	subcluster_clusters	GABA_028	746	0.46132971506105835	0.7472527472527473	0.18230563002680966	328674	46	610	136	3	['CG18599', 'dac', 'br']	['CG18599', 'dac', 'br', 'bi', 'Gad1', 'luna', 'NFAT', 'CG12054', 'dati']	0.052000355
4.1	subcluster_clusters	GABA_029	701	0.050969131371141424	0.04533844189016603	0.10128388017118402	327270	1495	630	71	6	['Eip93F', 'Atf6', 'D1', 'Gad1', 'gce', 'NFAT']	['Eip93F', 'Atf6', 'D1', 'Gad1', 'gce', 'NFAT', 'mamo', 'CG12054']	0.0066664475
4.1	subcluster_clusters	GABA_030	667	0.005940310125156189	0.004818076092374148	0.08695652173913043	316819	11980	609	58	6	['BuGZ', 'EcR', 'pho', 'Atf6', 'sima', 'lilli']	['BuGZ', 'EcR', 'pho', 'Atf6', 'sima', 'lilli', 'Gad1', 'tai', 'gce', 'luna']	0.004580926
4.1	subcluster_clusters	GABA_031	659	0.28196538246789504	0.3568904593639576	0.15326251896813353	328625	182	558	101	3	['caup', 'mirr', 'vvl']	['caup', 'mirr', 'BuGZ', 'vvl', 'ab', 'sima', 'lilli', 'Atf6', 'luna', 'Gad1']	0.027755294
4.1	subcluster_clusters	GABA_032	602	0.2880184331797235	0.42857142857142855	0.12458471760797342	328764	100	527	75	4	['tsh', 'ct', 'mamo', 'hth']	['tsh', 'ct', 'Gad1', 'luna', 'mamo', 'hth']	0.031096557
4.1	subcluster_clusters	GABA_033	2166	0.044637081123043085	0.04152873909118267	0.06371191135734072	324115	3185	2028	138	6	['EcR', 'ct', 'ab', 'pho', 'sima', 'Atf6']	['EcR', 'ct', 'ab', 'pho', 'sima', 'Atf6', 'Gad1', 'tai', 'gce', 'mamo']	0.005835681
4.1	subcluster_clusters	GABA_034	598	0.4661016949152542	0.6111111111111112	0.2391304347826087	328777	91	455	143	5	['zld', 'Fer1', 'salr', 'pdm3', 'acj6']	['zld', 'Fer1', 'ab', 'salr', 'pdm3', 'acj6', 'vvl', 'sima', 'Gad1', 'luna']	0.02286039
4.1	subcluster_clusters	GABA_035	554	0.41932059447983017	0.8144329896907216	0.14259927797833935	328894	18	475	79	5	['fd59A', 'NK7.1', 'fkh', 'Fer1', 'ab']	['fd59A', 'NK7.1', 'fkh', 'Fer1', 'ab', 'Mnt', 'EcR', 'Atf6', 'sima', 'Gad1']	0.026318727
4.1	subcluster_clusters	GABA_036	524	0.08196721311475409	0.23076923076923078	0.022900763358778626	328902	40	512	12	3	['Myc', 'Mef2', 'ct']	['Myc', 'Mef2', 'Mnt', 'ct', 'E2f1', 'REPTOR', 'Atf6', 'sima', 'luna', 'bi']	0.0082446765
4.1	subcluster_clusters	GABA_037	523	0.2684563758389262	0.4307692307692308	0.10707456978967496	328869	74	467	56	5	['br', 'elB', 'salr', 'Gad1', 'luna']	['br', 'elB', 'salr', 'sima', 'Gad1', 'luna', 'hth', 'mamo', 'CG12054', 'CG10543']	0.012289281
4.1	subcluster_clusters	GABA_038	517	0.013299994680002128	0.010940919037199124	0.09671179883945841	324429	4520	467	50	6	['NfI', 'Mnt', 'EcR', 'ct', 'pho', 'sima']	['NfI', 'Mnt', 'EcR', 'ct', 'pho', 'sima', 'lilli', 'Gad1', 'tai', 'Lim1']	0.0056082187
4.1	subcluster_clusters	GABA_039	430	0.14285714285714285	0.1286549707602339	0.2558139534883721	328291	745	320	110	4	['disco-r', 'bi', 'Gad1', 'dati']	['disco', 'disco-r', 'bi', 'Gad1', 'CG10543', 'dati']	0.017112175
4.1	subcluster_clusters	GABA_040	418	0.3791773778920309	0.6555555555555556	0.14114832535885166	329017	31	359	59	5	['HLH3B', 'Poxn', 'ct', 'BuGZ', 'E2f1']	['HLH3B', 'Poxn', 'ct', 'BuGZ', 'E2f1', 'ab', 'REPTOR', 'SoxN', 'Atf6', 'sima']	0.041739978
4.1	subcluster_clusters	GABA_041	414	0.008420492820421911	0.006993006993006993	0.04589371980676329	326354	2698	395	19	4	['Gad1', 'gce', 'CG12054', 'dati']	['Gad1', 'gce', 'mamo', 'CG10543', 'CG12054', 'dati']	0.005607946
4.1	subcluster_clusters	GABA_042	386	0.016449721069947076	0.013533392174168874	0.11917098445595854	325727	3353	340	46	6	['NfI', 'EcR', 'ab', 'REPTOR', 'vvl', 'pho']	['NfI', 'EcR', 'ab', 'REPTOR', 'vvl', 'pho', 'sima', 'Gad1', 'Lim1', 'luna']	0.006774936
4.1	subcluster_clusters	GABA_043	384	0.3527227722772277	0.5377358490566038	0.1484375	329033	49	327	57	4	['grn', 'Poxn', 'SoxN', 'Eip93F']	['grn', 'Poxn', 'D', 'Sox21b', 'SoxN', 'Eip93F', 'lilli', 'Lim1', 'Gad1', 'NFAT']	0.05209729
4.1	subcluster_clusters	GABA_044	1886	0.6748318924111432	0.773394495412844	0.4469777306468717	327333	247	1043	843	2	['Poxn', 'caup']	['ara', 'Poxn', 'grn', 'caup', 'D', 'Sox21b', 'pdm3', 'CG9932', 'Eip93F', 'SoxN']	0.09270479
4.1	subcluster_clusters	GABA_045	336	0.7511467889908257	0.9776119402985075	0.3898809523809524	329127	3	205	131	3	['HLH4C', 'Lim3', 'Optix']	['HLH4C', 'Lim3', 'CG43689', 'Mnt', 'Optix', 'E2f1', 'BuGZ', 'ab', 'SoxN', 'sima']	0.10948345
4.1	subcluster_clusters	GABA_046	334	0.6293302540415704	0.8195488721804511	0.3263473053892216	329108	24	225	109	4	['tsh', 'CG43689', 'Ets65A', 'pdm3']	['tsh', 'CG43689', 'aop', 'Sox21b', 'Ets65A', 'pdm3', 'CG9932', 'SoxN', 'Eip93F', 'tai']	0.037665006
4.1	subcluster_clusters	GABA_047	306	0.49872122762148335	0.6554621848739496	0.2549019607843137	329119	41	228	78	4	['CG4328', 'CG18599', 'disco', 'salr']	['CG4328', 'CG18599', 'salm', 'disco', 'disco-r', 'salr', 'ab', 'Gad1', 'luna', 'CG12054']	0.06015026
4.1	subcluster_clusters	GABA_048	303	0.6468716861081655	0.7625	0.40264026402640263	329125	38	181	122	3	['pb', 'fkh', 'mirr']	['slou', 'noc', 'pb', 'fkh', 'mirr', 'pdm3', 'vvl', 'Gad1', 'Lim1', 'hth']	0.060660664
4.1	subcluster_clusters	GABA_049	281	0.6340819022457067	0.8067226890756303	0.3416370106761566	329162	23	185	96	3	['dve', 'CG43689', 'Ets65A']	['dve', 'CG43689', 'aop', 'Sox21b', 'Ets65A', 'CG9932', 'Eip93F', 'SoxN', 'tai', 'sima']	0.04726533
4.1	subcluster_clusters	GABA_050	266	0.17435320584926883	0.164021164021164	0.23308270676691728	328884	316	204	62	4	['CG3726', 'bi', 'Gad1', 'mamo']	['CG3726', 'bi', 'Gad1', 'gce', 'mamo', 'CG12054', 'CG10543', 'emc']	0.011576019
4.1	subcluster_clusters	GABA_051	249	0.272108843537415	0.5	0.0963855421686747	329193	24	225	24	3	['Dr', 'HLH3B', 'Mef2']	['Dr', 'HLH3B', 'Poxn', 'Mef2', 'Sox21b', 'Smox', 'Eip93F', 'pdm3', 'SoxN', 'lilli']	0.059774395
4.1	subcluster_clusters	GABA_052	186	0.006611321260000669	0.005305574210879785	0.42473118279569894	314469	14811	107	79	2	['Gad1', 'crc']	['Gad1', 'mamo', 'crc']	0.009304218
4.1	subcluster_clusters	GABA_053	162	0.2245508982035928	0.3488372093023256	0.09259259259259259	329276	28	147	15	4	['HLH3B', 'sv', 'grn', 'REPTOR-BP']	['HLH3B', 'sv', 'grn', 'REPTOR-BP', 'Sox21b', 'D', 'ab', 'SoxN', 'Gad1', 'dati']	0.05817654
4.1	subcluster_clusters	GABA_054	119	0.003539127015336217	0.0028580501746586218	0.07563025210084033	326207	3140	110	9	3	['Gad1', 'mamo', 'hth']	['Gad1', 'mamo', 'hth']	0.006736248
4.1	subcluster_clusters	GABA_055	1719	0.031782286477949215	0.02564002038656055	0.7609075043630017	278041	49706	411	1308	1	['Gad1']	['Gad1', 'mamo']	0.012576618
4.1	subcluster_clusters	GABA_056	97	0.0016707532387777312	0.0013371882905674015	0.7628865979381443	274103	55266	23	74	1	['Gad1']	['Gad1']	0.010836263
4.1	subcluster_clusters	GABA_057	85	0.19548872180451127	0.1793103448275862	0.3058823529411765	329262	119	59	26	2	['Myb', 'Gad1']	['Myb', 'Gad1', 'hth', 'dati']	0.041227188
4.1	subcluster_clusters	GABA_058	77	0.0019453917103426177	0.0015590608950843726	0.22077922077922077	318502	10887	60	17	2	['Gad1', 'hth']	['Gad1', 'hth']	0.008115718
4.1	subcluster_clusters	GABA_059	45	0.6185567010309279	0.9230769230769231	0.26666666666666666	329420	1	33	12	4	['zfh1', 'pdm2', 'CG43689', 'caup']	['zfh1', 'pdm2', 'NfI', 'CG43689', 'BuGZ', 'caup', 'Fer1', 'salr', 'sima', 'tai']	0.070611514
4.1	subcluster_clusters	GABA_060	1669	0.7671957671957672	0.8824763903462749	0.5038945476333133	327685	112	828	841	3	['Poxn', 'toy', 'hth']	['Ptx1', 'Poxn', 'mirr', 'toy', 'Gad1', 'hth', 'dati']	0.05334412
4.1	subcluster_clusters	GABA_061	1661	0.6955414012738853	0.9646643109540636	0.32871763997591813	327785	20	1115	546	2	['trh', 'bsh']	['trh', 'bsh', 'REPTOR', 'vvl', 'SoxN', 'Atf6', 'tai', 'Gad1', 'gce', 'luna']	0.1143498
4.1	subcluster_clusters	GABA_062	1633	0.6935795576551428	0.8544973544973545	0.39559093692590325	327723	110	987	646	3	['oc', 'Optix', 'Gad1']	['oc', 'Optix', 'Gad1', 'mamo', 'NFAT']	0.024705052
4.1	subcluster_clusters	Glut_000	3588	0.15635555055167755	0.13913587977457734	0.3096432552954292	319004	6874	2477	1111	3	['bi', 'VGlut', 'dati']	['bi', 'VGlut', 'NFAT', 'dati']	0.0095090745
4.1	subcluster_clusters	Glut_001	1687	0.7422643534251475	0.8504098360655737	0.4919976289270895	327633	146	857	830	2	['Sp1', 'caup']	['Sp1', 'caup', 'salr', 'CG9932', 'vvl', 'VGlut', 'toy', 'luna', 'NFAT', 'CG12054']	0.13000448
4.1	subcluster_clusters	Glut_002	1668	0.1259248719408082	0.11430416532127866	0.21223021582733814	325055	2743	1314	354	3	['zfh2', 'E2f1', 'VGlut']	['zfh2', 'EcR', 'E2f1', 'E(bx)', 'VGlut', 'sima', 'tai', 'gce', 'luna', 'mamo']	0.012538129
4.1	subcluster_clusters	Glut_003	1647	0.2532453713556076	0.3119266055045872	0.14450516089860352	327294	525	1409	238	4	['oc', 'Rfx', 'bi', 'VGlut']	['oc', 'Rfx', 'bi', 'D1', 'VGlut', 'gce', 'NFAT', 'mamo', 'CG12054', 'CG10543']	0.02000096
4.1	subcluster_clusters	Glut_004	1622	0.4916631038905515	0.6020942408376964	0.2836004932182491	327540	304	1162	460	4	['Sox21b', 'D', 'toy', 'VGlut']	['Sox21b', 'D', 'ct', 'toy', 'VGlut', 'luna', 'CG12054', 'dati', 'crc']	0.023872279
4.1	subcluster_clusters	Glut_005	1549	0.4955367360952163	0.6141843971631206	0.27953518398967075	327645	272	1116	433	4	['fd102C', 'Optix', 'Ets65A', 'VGlut']	['fd102C', 'Optix', 'Ets65A', 'SoxN', 'VGlut', 'mamo', 'CG12054', 'CG10543', 'emc']	0.041110907
4.1	subcluster_clusters	Glut_006	1531	0.23695111847555925	0.2539964476021314	0.1868060091443501	327095	840	1245	286	3	['cwo', 'Rfx', 'bi']	['cwo', 'REPTOR-BP', 'Rfx', 'Mef2', 'bi', 'gce', 'tai', 'VGlut', 'NFAT', 'CG12054']	0.017803555
4.1	subcluster_clusters	Glut_007	1489	0.5630149527006408	0.825503355704698	0.2478173270651444	327899	78	1120	369	4	['fd102C', 'salr', 'Optix', 'SoxN']	['fd102C', 'salr', 'Optix', 'pho', 'SoxN', 'sima', 'D1', 'VGlut', 'luna', 'CG12054']	0.035141565
4.1	subcluster_clusters	Glut_008	1489	0.06872050204864893	0.0595773381294964	0.17797179314976494	323794	4183	1224	265	4	['toy', 'VGlut', 'mamo', 'CG12054']	['toy', 'VGlut', 'mamo', 'CG12054']	0.008097079
4.1	subcluster_clusters	Glut_009	1478	0.6459854014598541	0.8069908814589666	0.35926928281461434	327861	127	947	531	3	['sv', 'VGlut', 'Lim1']	['sv', 'pho', 'sima', 'VGlut', 'Lim1', 'hth', 'mamo', 'CG12054']	0.04532859
4.1	subcluster_clusters	Glut_010	1477	0.20894568690095847	0.2060491493383743	0.22139471902505078	326729	1260	1150	327	4	['mirr', 'salr', 'ab', 'E2f1']	['mirr', 'EcR', 'salr', 'ab', 'BuGZ', 'E2f1', 'vvl', 'sima', 'VGlut', 'toy']	0.016173376
4.1	subcluster_clusters	Glut_011	2742	0.37517433751743373	0.4859981933152665	0.1962071480671043	326155	569	2204	538	3	['disco', 'scro', 'VGlut']	['Rfx', 'disco', 'disco-r', 'scro', 'bi', 'VGlut', 'NFAT', 'dati']	0.021548497
4.1	subcluster_clusters	Glut_012	1441	0.3303964757709251	0.625	0.11450381679389313	327926	99	1276	165	3	['Lmx1a', 'Eip78C', 'VGlut']	['Lmx1a', 'Eip78C', 'pho', 'REPTOR', 'VGlut', 'lilli', 'sima', 'toy', 'luna', 'mamo']	0.029037496
4.1	subcluster_clusters	Glut_013	1408	0.4567779960707269	0.5585585585585585	0.26420454545454547	327764	294	1036	372	4	['otp', 'scro', 'pdm3', 'dati']	['otp', 'scro', 'pdm3', 'D1', 'gce', 'dati', 'emc', 'crc']	0.033318996
4.1	subcluster_clusters	Glut_014	1327	0.5867045185710906	0.6841379310344827	0.373775433308214	327910	229	831	496	3	['HLH3B', 'toy', 'VGlut']	['HLH3B', 'grn', 'mirr', 'SoxN', 'toy', 'VGlut', 'Lim1', 'luna', 'NFAT', 'dati']	0.03628308
4.1	subcluster_clusters	Glut_015	1278	0.580082135523614	0.8248175182481752	0.2652582159624413	328116	72	939	339	5	['Sox102F', 'SoxN', 'toy', 'VGlut', 'Lim1']	['Sox102F', 'SoxN', 'D1', 'toy', 'VGlut', 'Lim1', 'CG12054', 'CG10543', 'emc']	0.016996095
4.1	subcluster_clusters	Glut_016	1265	0.560229837882208	0.6053215077605322	0.4316205533596838	327845	356	719	546	4	['Ets65A', 'VGlut', 'Lim1', 'dati']	['Ets65A', 'VGlut', 'Lim1', 'CG12054', 'dati']	0.017780349
4.1	subcluster_clusters	Glut_017	1228	0.5453667953667953	0.6200274348422496	0.36807817589576547	327961	277	776	452	3	['otp', 'scro', 'salr']	['otp', 'scro', 'salr', 'VGlut', 'toy', 'dati', 'crc']	0.044497665
4.1	subcluster_clusters	Glut_018	1197	0.5772395955795909	0.6426701570680629	0.4101921470342523	327996	273	706	491	3	['scro', 'mirr', 'Ets65A']	['scro', 'mirr', 'Ets65A', 'toy', 'VGlut', 'CG12054', 'dati', 'emc']	0.038079984
4.1	subcluster_clusters	Glut_019	1188	0.44555961070559613	0.5580952380952381	0.24663299663299662	328046	232	895	293	4	['Lim3', 'SoxN', 'bi', 'VGlut']	['Lim3', 'SoxN', 'bi', 'VGlut', 'mamo', 'NFAT']	0.019685205
4.1	subcluster_clusters	Glut_020	1171	0.36335877862595417	0.4524714828897338	0.20324508966695132	328007	288	933	238	4	['fkh', 'Sox102F', 'VGlut', 'luna']	['fkh', 'Sox102F', 'bi', 'D1', 'VGlut', 'luna', 'Lim1', 'NFAT', 'dati', 'CG12054']	0.01898232
4.1	subcluster_clusters	Glut_021	1127	0.32800961703589215	0.32538330494037476	0.33895297249334516	327547	792	745	382	3	['otp', 'bi', 'VGlut']	['otp', 'Rfx', 'bi', 'VGlut', 'gce', 'luna', 'NFAT', 'dati']	0.03073769
4.1	subcluster_clusters	Glut_022	2334	0.6863923100030039	0.845513413506013	0.3916023993144816	326965	167	1420	914	2	['slp1', 'VGlut']	['slp1', 'zfh2', 'VGlut', 'CG12054', 'hth', 'CG10543', 'dati']	0.1359048
4.1	subcluster_clusters	Glut_023	1094	0.5376690276883451	0.6640159045725647	0.3053016453382084	328203	169	760	334	3	['CG32532', 'bsh', 'VGlut']	['CG32532', 'bsh', 'pdm3', 'bi', 'tai', 'VGlut', 'gce', 'luna', 'NFAT', 'dati']	0.06553592
4.1	subcluster_clusters	Glut_024	1045	0.6969779471821399	0.7792998477929984	0.48995215311004786	328276	145	533	512	2	['fd102C', 'acj6']	['fd102C', 'acj6', 'bi', 'VGlut', 'CG10543', 'dati']	0.06982142
4.1	subcluster_clusters	Glut_025	981	0.25258599951888383	0.26448362720403024	0.21406727828746178	327901	584	771	210	3	['otp', 'Rfx', 'toy']	['otp', 'Rfx', 'toy', 'VGlut', 'NFAT', 'crc', 'dati']	0.035269145
4.1	subcluster_clusters	Glut_026	862	0.056974984420902694	0.047398629883354935	0.29698375870069604	323459	5145	606	256	3	['bi', 'VGlut', 'dati']	['bi', 'VGlut', 'dati']	0.011863876
4.1	subcluster_clusters	Glut_027	850	0.461465271170314	0.6198083067092651	0.22823529411764706	328497	119	656	194	4	['CG43689', 'mirr', 'salr', 'VGlut']	['CG43689', 'mirr', 'salr', 'CG9932', 'D1', 'VGlut', 'tai', 'luna', 'hth', 'NFAT']	0.024285223
4.1	subcluster_clusters	Glut_028	799	0.30021665119158153	0.3190789473684211	0.2428035043804756	328253	414	605	194	4	['scro', 'Sox21b', 'D', 'salr']	['scro', 'Sox21b', 'D', 'salr', 'REPTOR', 'D1', 'VGlut', 'Lim1', 'luna', 'mamo']	0.029255453
4.1	subcluster_clusters	Glut_029	790	0.06899724011039558	0.08670520231213873	0.0379746835443038	328360	316	760	30	4	['fru', 'Mef2', 'REPTOR', 'E2f1']	['fru', 'Smox', 'Mef2', 'REPTOR', 'E2f1', 'Mnt', 'E(bx)', 'Eip93F', 'Atf6', 'tai']	0.008099574
4.1	subcluster_clusters	Glut_030	765	0.6865342163355408	0.8293333333333334	0.4065359477124183	328637	64	454	311	3	['fuss', 'Lim3', 'bi']	['fuss', 'TfAP-2', 'Lim3', 'pho', 'pdm3', 'bi', 'lilli', 'VGlut', 'CG12054', 'dati']	0.071181394
4.1	subcluster_clusters	Glut_031	741	0.25091681142636557	0.23423423423423423	0.3508771929824561	327875	850	481	260	3	['Ptx1', 'Fer1', 'VGlut']	['Ptx1', 'Fer1', 'vvl', 'REPTOR', 'Atf6', 'VGlut', 'tai', 'luna', 'gce', 'mamo']	0.040682297
4.1	subcluster_clusters	Glut_032	728	0.1056338028169014	0.11018363939899833	0.09065934065934066	328205	533	662	66	5	['sr', 'Mnt', 'ct', 'REPTOR', 'VGlut']	['sr', 'Mnt', 'ct', 'REPTOR', 'E2f1', 'VGlut', 'D1', 'tai', 'luna', 'hth']	0.010298679
4.1	subcluster_clusters	Glut_033	2292	0.04979478512795751	0.04623143737741665	0.07198952879581152	323770	3404	2127	165	2	['VGlut', 'dati']	['VGlut', 'dati']	0.007916788
4.1	subcluster_clusters	Glut_034	634	0.24099883855981416	0.30514705882352944	0.1309148264984227	328643	189	551	83	4	['aop', 'ct', 'Ets65A', 'SoxN']	['aop', 'ct', 'Ets65A', 'sima', 'Eip93F', 'SoxN', 'VGlut', 'mamo', 'emc']	0.016325027
4.1	subcluster_clusters	Glut_035	628	0.2453810623556582	0.3079710144927536	0.13535031847133758	328647	191	543	85	5	['pdm3', 'vvl', 'Eip93F', 'VGlut', 'luna']	['pdm3', 'vvl', 'Eip93F', 'VGlut', 'luna', 'NFAT', 'hth', 'emc', 'CG10543', 'dati']	0.0108538065
4.1	subcluster_clusters	Glut_036	616	0.11430678466076696	0.10776361529548088	0.15097402597402598	328080	770	523	93	4	['disco-r', 'REPTOR', 'Atf6', 'VGlut']	['disco-r', 'REPTOR', 'Atf6', 'sima', 'VGlut', 'gce', 'luna', 'mamo', 'NFAT']	0.015084533
4.1	subcluster_clusters	Glut_037	553	0.5321888412017167	0.8104575163398693	0.22423146473779385	328884	29	429	124	3	['Lmx1a', 'zfh2', 'Sox102F']	['Lmx1a', 'hbn', 'zfh2', 'Sox102F', 'ab', 'CG9932', 'SoxN', 'Atf6', 'tai', 'VGlut']	0.040723115
4.1	subcluster_clusters	Glut_038	539	0.5691056910569106	0.8873239436619719	0.23376623376623376	328911	16	413	126	4	['grn', 'br', 'mirr', 'SoxN']	['grn', 'br', 'mirr', 'SoxN', 'Eip93F', 'CG9932', 'toy', 'VGlut', 'luna', 'Lim1']	0.039855026
4.1	subcluster_clusters	Glut_039	509	0.45574057843996496	0.6582278481012658	0.2043222003929273	328903	54	405	104	3	['fuss', 'ey', 'bi']	['fuss', 'ey', 'sima', 'Atf6', 'bi', 'lilli', 'VGlut', 'toy', 'tai', 'Lim1']	0.08285659
4.1	subcluster_clusters	Glut_040	492	0.44504643962848295	0.575	0.23373983739837398	328889	85	377	115	4	['svp', 'Dr', 'ey', 'Ets65A']	['svp', 'Dr', 'ey', 'grn', 'aop', 'Ets65A', 'SoxN', 'lilli', 'sima', 'VGlut']	0.05916844
4.1	subcluster_clusters	Glut_041	481	0.3117144293614882	0.32891246684350134	0.2577962577962578	328732	253	357	124	5	['Sox102F', 'toy', 'VGlut', 'Lim1', 'emc']	['Sox102F', 'toy', 'VGlut', 'Lim1', 'emc', 'CG10543', 'dati']	0.014892231
4.1	subcluster_clusters	Glut_042	463	0.2737642585551331	0.3380281690140845	0.15550755939524838	328862	141	391	72	4	['pb', 'CG43689', 'elB', 'E2f1']	['pb', 'CG43689', 'elB', 'Mef2', 'Mnt', 'E2f1', 'REPTOR', 'VGlut', 'tai', 'gce']	0.028348103
4.1	subcluster_clusters	Glut_043	452	0.437219730941704	0.7090909090909091	0.17256637168141592	328982	32	374	78	4	['CG43689', 'D', 'Ets65A', 'VGlut']	['CG43689', 'aop', 'D', 'Ets65A', 'SoxN', 'VGlut', 'mamo', 'emc']	0.026932782
4.1	subcluster_clusters	Glut_044	2166	0.6106623586429726	0.7514910536779325	0.3490304709141274	327050	250	1410	756	2	['so', 'VGlut']	['so', 'VGlut', 'NFAT', 'dati']	0.1531801
4.1	subcluster_clusters	Glut_045	423	0.5302402651201326	0.6530612244897959	0.30260047281323876	328975	68	295	128	3	['bsh', 'dve', 'bi']	['bsh', 'dve', 'Mef2', 'Eip93F', 'CG9932', 'bi', 'lilli', 'VGlut', 'gce', 'NFAT']	0.076222174
4.1	subcluster_clusters	Glut_046	363	0.6381660470879802	0.9279279279279279	0.2837465564738292	329095	8	260	103	3	['Awh', 'oc', 'Sox102F']	['Awh', 'HmgD', 'hbn', 'CG9650', 'oc', 'Sox102F', 'CG9932', 'scro', 'Smox', 'Ets65A']	0.0592433
4.1	subcluster_clusters	Glut_047	328	0.5729166666666666	0.8953488372093024	0.2347560975609756	329129	9	251	77	4	['lov', 'scro', 'Ets65A', 'SoxN']	['lov', 'hbn', 'scro', 'Ets65A', 'CG9932', 'SoxN', 'VGlut', 'gce', 'mamo', 'emc']	0.032197118
4.1	subcluster_clusters	Glut_048	286	0.2955271565495208	0.43529411764705883	0.12937062937062938	329132	48	249	37	5	['NfI', 'zfh2', 'scro', 'ab', 'Optix']	['NfI', 'zfh2', 'scro', 'ab', 'EcR', 'Optix', 'Mnt', 'E2f1', 'sima', 'Atf6']	0.017176095
4.1	subcluster_clusters	Glut_049	259	0.13924703455389376	0.12857142857142856	0.2084942084942085	328841	366	205	54	4	['TfAP-2', 'Mef2', 'Smox', 'salr']	['TfAP-2', 'aop', 'Mef2', 'Smox', 'salr', 'Mnt', 'sima', 'VGlut', 'toy', 'luna']	0.015408668
4.1	subcluster_clusters	Glut_050	240	0.19230769230769232	0.36363636363636365	0.06666666666666667	329198	28	224	16	2	['CG9650', 'Rfx']	['vri', 'cwo', 'Myc', 'CG9650', 'Rfx', 'fru', 'Sox21b', 'D', 'SoxN', 'D1']	0.030895254
4.1	subcluster_clusters	Glut_051	235	0.24096385542168675	0.4444444444444444	0.0851063829787234	329206	25	215	20	2	['vri', 'CG43689']	['gem', 'vri', 'cwo', 'Myc', 'Rfx', 'CG43689', 'Sox21b', 'pdm3', 'CG9932', 'Eip93F']	0.057264436
4.1	subcluster_clusters	Glut_052	202	0.0028753473317794584	0.002302644985124506	0.5594059405940595	280303	48961	89	113	1	['VGlut']	['VGlut']	0.010986895
4.1	subcluster_clusters	Glut_053	167	0.4662379421221865	0.8055555555555556	0.17365269461077845	329292	7	138	29	4	['maf-S', 'br', 'oc', 'Sox102F']	['maf-S', 'REPTOR-BP', 'br', 'oc', 'Rfx', 'Sox102F', 'Mef2', 'Eip93F', 'SoxN', 'bi']	0.025179343
4.1	subcluster_clusters	Glut_054	141	0.3943217665615142	0.5681818181818182	0.1773049645390071	329306	19	116	25	2	['Vsx2', 'bi']	['Vsx2', 'VGlut', 'bi', 'toy', 'mamo', 'crc']	0.079981446
4.1	subcluster_clusters	Glut_055	1960	0.47183098591549294	0.5763440860215053	0.27346938775510204	327112	394	1424	536	3	['scro', 'D', 'salr']	['scro', 'Sox21b', 'D', 'salr', 'VGlut', 'Lim1', 'CG12054', 'dati', 'crc']	0.028369568
4.1	subcluster_clusters	Glut_056	132	0.5459770114942529	0.7037037037037037	0.2878787878787879	329318	16	94	38	3	['kn', 'D', 'salr']	['kn', 'fru', 'Mef2', 'D', 'Mnt', 'salr', 'lilli', 'Eip93F', 'vvl', 'tai']	0.038013946
4.1	subcluster_clusters	Glut_057	111	0.13595166163141995	0.16363636363636364	0.08108108108108109	329309	46	102	9	5	['Vmat', 'elB', 'D', 'scro', 'Smox']	['Vmat', 'elB', 'D', 'scro', 'Smox', 'Sox21b', 'Mnt', 'CG9932', 'SoxN', 'pdm3']	0.026378222
4.1	subcluster_clusters	Glut_058	1929	0.6468057989485423	0.7470101195952162	0.42094349403836184	327262	275	1117	812	3	['Ptx1', 'Fer1', 'vvl']	['Ptx1', 'fru', 'fkh', 'Fer1', 'vvl', 'D1', 'VGlut', 'gce', 'luna', 'CG12054']	0.04991702
4.1	subcluster_clusters	Glut_059	1770	0.6747638326585695	0.8968609865470852	0.3389830508474576	327627	69	1170	600	4	['dac', 'Optix', 'VGlut', 'hth']	['dac', 'Optix', 'CG9932', 'VGlut', 'luna', 'hth', 'NFAT', 'CG12054', 'dati']	0.020617492
4.1	subcluster_clusters	Glut_060	1700	0.1437007874015748	0.1727810650887574	0.08588235294117647	327067	699	1554	146	4	['Rfx', 'Smox', 'ct', 'D1']	['Rfx', 'Smox', 'ct', 'REPTOR', 'Atf6', 'D1', 'VGlut', 'toy', 'tai', 'gce']	0.011367781
4.1	subcluster_clusters	KC_a/b	16158	0.6041320351460461	0.7842170160295932	0.3148904567396955	311908	1400	11070	5088	2	['ey', 'Eip93F']	['ey', 'dac', 'Mef2', 'Smox', 'Eip93F', 'toy', 'VAChT', 'dati', 'l(3)neo38', 'emc']	0.041127633
4.1	subcluster_clusters	KC_ap/bp	6879	0.5714711470401967	0.6147064716489682	0.4459950574211368	320664	1923	3811	3068	2	['ey', 'mamo']	['ey', 'Smox', 'Eip93F', 'toy', 'mamo', 'CG10543', 'emc', 'VAChT', 'dati']	0.04166689
4.1	subcluster_clusters	KC_y	18411	0.6122768206297066	0.8321943811693242	0.2976481451306284	309950	1105	12931	5480	2	['ey', 'ab']	['ey', 'fru', 'Mef2', 'Smox', 'ab', 'Eip93F', 'toy', 'mamo', 'CG10543', 'VAChT']	0.037604693
4.1	subcluster_clusters	Mono_DAN	1379	0.27187824282255274	0.2404405016824717	0.5699782451051486	325604	2483	593	786	2	['Vmat', 'Eip93F']	['Vmat', 'CG9932', 'Eip93F', 'E(bx)', 'REPTOR', 'Atf6', 'gce', 'luna', 'NFAT', 'mamo']	0.038599484
4.1	subcluster_clusters	Mono_garbage	171	0.1447277739490007	0.13125	0.24561403508771928	329017	278	129	42	1	['Vmat']	['Vmat', 'hth']	0.07526564
4.1	subcluster_clusters	Mono_His	94	0.7170542635658915	0.9024390243902439	0.39361702127659576	329368	4	57	37	3	['bsh', 'oc', 'Vmat']	['Kr', 'bsh', 'dve', 'oc', 'Vmat', 'EcR', 'Eip93F', 'REPTOR', 'bi', 'gce']	0.081694886
4.1	subcluster_clusters	Mono_Oct	1011	0.3233180927498367	0.2980132450331126	0.4896142433234421	327289	1166	516	495	2	['Vmat', 'Eip93F']	['Vmat', 'CG9932', 'Eip93F', 'E(bx)', 'REPTOR', 'lilli', 'tai', 'NFAT', 'mamo', 'CG12054']	0.044317268
4.1	subcluster_clusters	Mono_PAM	2986	0.7763181901112935	0.8535606820461384	0.5699933020763563	326188	292	1284	1702	3	['Vmat', 'scro', 'hth']	['Fer2', 'Vmat', 'scro', 'CG9932', 'Lim1', 'hth', 'NFAT', 'dati']	0.03893565
4.1	subcluster_clusters	Mono_Ser	929	0.23759833039011077	0.22339622641509435	0.3186221743810549	327508	1029	633	296	3	['Vmat', 'Eip93F', 'Atf6']	['Vmat', 'Eip93F', 'CG9932', 'Atf6', 'tai', 'gce', 'luna', 'NFAT', 'mamo']	0.029844288
4.1	subcluster_clusters	Mono_Tyr	916	0.5464601769911505	0.7351190476190477	0.26965065502183405	328461	89	669	247	3	['Vmat', 'ct', 'Lim1']	['Vmat', 'zfh2', 'ct', 'CG9932', 'Eip93F', 'Lim1', 'toy', 'tai', 'mamo', 'NFAT']	0.033674005
4.1	subcluster_clusters	Mono_unknown	153	0.12770137524557956	0.14606741573033707	0.08496732026143791	329237	76	140	13	5	['TfAP-2', 'dac', 'pdm3', 'D1', 'toy']	['TfAP-2', 'dac', 'Smox', 'pdm3', 'D1', 'toy', 'Lim1', 'mamo', 'NFAT', 'VAChT']	0.0193691
4.1	subcluster_clusters	Motor_neuron	1257	0.08553473757709763	0.08015267175572519	0.11694510739856802	326522	1687	1110	147	6	['hang', 'Snoo', 'fru', 'ab', 'E2f1', 'Atf6']	['hang', 'Snoo', 'fru', 'ab', 'E2f1', 'Atf6', 'sima', 'VGlut', 'tai', 'mamo']	0.0077081947
4.1	subcluster_clusters	Neuroendocrine	3370	0.11702710101286613	0.17378048780487804	0.05074183976261128	325283	813	3199	171	4	['Eip93F', 'CG9932', 'Atf6', 'NFAT']	['Eip93F', 'CG9932', 'REPTOR', 'Atf6', 'tai', 'NFAT', 'mamo', 'crc', 'hth']	0.0067083957
