# Supplementary material for: A high-resolution atlas of the brain predicts lineage and birth order underlying neuronal identity
Source: Cell Genom. 2025 Dec 19;6(3):101103. doi: 10.1016/j.xgen.2025.101103 (PMC7618732; doi:10.1016/j.xgen.2025.101103)
Supplement: Table S6. Repeated temporal transcription factors significantly varying across pseudotime factors and their manually curated domains, related to Figure 4 and STAR Methods [file mmc7.xlsx]

## Sheet: Sheet1
Gene	Domain
jim	Zinc finger C2H2-type
ct	CUT domain
ct	Homeobox
br	BTB/POZ domain
br	Zinc finger C2H2-type
dan	DNA binding HTH domain, Psq-type
dan	Homeobox
zld	Zinc finger C2H2-type
danr	DNA binding HTH domain, Psq-type
danr	Homeobox
fru	BTB/POZ domain
fru	Zinc finger C2H2-type
pros	Homeobox
Eip93F	DNA binding HTH domain, Psq-type
Eip93F	Homeobox
dati	Zinc finger C2H2-type
luna	Zinc finger C2H2-type
RunxA	Runt domain
CG3726	BTB/POZ domain
CG3726	DNA binding HTH domain, Psq-type
CG3726	Homeobox
rn	Zinc finger C2H2-type
pdm3	Homeobox
pdm3	POU domain
CG43689	Zinc finger C2H2-type
ab	BTB/POZ domain
ab	Zinc finger C2H2-type
mamo	BTB/POZ domain
mamo	Zinc finger C2H2-type
sr	Zinc finger C2H2-type
bab1	BTB/POZ domain
bab1	DNA binding HTH domain, Psq-type
bab1	Homeobox
bab2	BTB/POZ domain
bab2	DNA binding HTH domain, Psq-type
bab2	Homeobox
CG9932	Zinc finger C2H2-type
